# Supplementary material for: Breast cancer prediction using genome wide single nucleotide polymorphism data
Source: BMC Bioinformatics. 2013 Oct 1;14(Suppl 13):S3. doi: 10.1186/1471-2105-14-S13-S3 (PMC3891310; doi:10.1186/1471-2105-14-S13-S3)
Supplement: Additional file 1 — Appendix1. Summary information of the top 500 MeanDiff selected SNPs. [file 1471-2105-14-S13-S3-S1.xlsx]

## Sheet: Appendix1
Index	Probe Set ID	dbSNP RS ID	SNP Chromosome	Physical Position	Cytoband	Gene Symbol	Gene Relationship	Gene Distance	OMIM ID	Population	Minor Allele	Allele A Freq	Allele B Freq
1	SNP_A-1782089	rs1932531	10	89868930	q23.31	RNLS /// /// RNLS /// PTEN	downstream /// upstream /// downstream /// downstream	164691 /// 59350 /// 164691 /// 140398	601728 /// 601728 /// 601728 /// 601728 /// 601728 /// 601728 /// 601728 /// 601728 /// 601728 /// 601728 /// 601728	Caucasian /// Han Chinese /// Japanese /// Yoruban	G /// G /// G /// A	0.5333 /// 0.7222 /// 0.6222 /// 0.1667	0.4667 /// 0.2778 /// 0.3778 /// 0.8333
2	SNP_A-1798791	rs10824456	10	78615458	q22.3	KCNMA1 /// /// KCNMA1 /// C10orf11	downstream /// downstream /// downstream /// downstream	13902 /// 18839 /// 13901 /// 298332	600150 /// 600150	Caucasian /// Han Chinese /// Japanese /// Yoruban	C /// C /// C /// C	0.3833 /// 0.0 /// 0.0 /// 0.1333	0.6167 /// 1.0 /// 1.0 /// 0.8667
3	SNP_A-1800513	rs10220356	14	73809476	q24.3	NUMB /// NUMB /// NUMB /// NUMB /// NUMB /// NUMB /// NUMB /// NUMB /// NUMB	intron /// intron /// intron /// intron /// intron /// intron /// intron /// intron /// intron	0 /// 0 /// 0 /// 0 /// 0 /// 0 /// 0 /// 0 /// 0	---	Caucasian /// Han Chinese /// Japanese /// Yoruban	C /// T /// T /// T	0.5 /// 0.6667 /// 0.7889 /// 0.7083	0.5 /// 0.3333 /// 0.2111 /// 0.2917
4	SNP_A-1803197	rs12915443	15	88138269	q25.3	NTRK3 /// /// NTRK3 /// NCRNA00052	downstream /// downstream /// downstream /// downstream	264713 /// 16523 /// 281719 /// 15352	---	Caucasian /// Han Chinese /// Japanese /// Yoruban	T /// T /// T /// C	0.5167 /// 0.5667 /// 0.7111 /// 0.4333	0.4833 /// 0.4333 /// 0.2889 /// 0.5667
5	SNP_A-1804294	rs2906347	8	208834	p23.3	/// ZNF596 /// FBXO25 /// ZNF596	upstream /// downstream /// upstream /// downstream	5481 /// 11492 /// 147974 /// 11495	---	Caucasian /// Han Chinese /// Japanese /// Yoruban	A /// G /// A /// G	0.45 /// 0.6333 /// 0.4889 /// 0.7333	0.55 /// 0.3667 /// 0.5111 /// 0.2667
6	SNP_A-1805019	rs2216758	16	57157035	q13	CPNE2 /// CPNE2	intron /// intron	0 /// 0	---	Caucasian /// Han Chinese /// Japanese /// Yoruban	G /// G /// G /// G	0.4333 /// 0.4111 /// 0.4556 /// 0.45	0.5667 /// 0.5889 /// 0.5444 /// 0.55
7	SNP_A-1806738	rs954626	8	97360685	q22.1	/// /// SDC2 /// PTDSS1	downstream /// downstream /// upstream /// downstream	23408 /// 11462 /// 145197 /// 13911	---	Caucasian /// Han Chinese /// Japanese /// Yoruban	C /// C /// C /// C	0.3833 /// 0.0111 /// 0.0 /// 0.0833	0.6167 /// 0.9889 /// 1.0 /// 0.9167
8	SNP_A-1807766	rs4709105	6	166615985	q27	/// /// PRR18 /// T	upstream /// upstream /// downstream /// upstream	6906 /// 33828 /// 103183 /// 33854	601397	Caucasian /// Han Chinese /// Japanese /// Yoruban	T /// T /// T /// T	0.6417 /// 0.6333 /// 0.6444 /// 0.9667	0.3583 /// 0.3667 /// 0.3556 /// 0.0333
9	SNP_A-1811925	rs294960	5	151566024	q33.1	/// /// NMUR2 /// GLRA1	intron /// intron /// downstream /// upstream	0 /// 0 /// 205078 /// 261627	138491 /// 138491 /// 138491	Caucasian /// Han Chinese /// Japanese /// Yoruban	G /// G /// G /// G	0.6 /// 0.5444 /// 0.6667 /// 0.9417	0.4 /// 0.4556 /// 0.3333 /// 0.0583
10	SNP_A-1812772	rs9576916	13	40480447	q14.11	/// /// FLJ42392 /// COG6	upstream /// upstream /// downstream /// downstream	275499 /// 49083 /// 288199 /// 114645	---	Caucasian /// Han Chinese /// Japanese /// Yoruban	C /// C /// C /// C	0.4417 /// 0.3333 /// 0.3556 /// 0.3833	0.5583 /// 0.6667 /// 0.6444 /// 0.6167
11	SNP_A-1813099	rs1865977	16	66426588	q21	CDH5 /// CDH5 /// CDH5	intron /// intron /// intron	0 /// 0 /// 0	---	Caucasian /// Han Chinese /// Japanese /// Yoruban	T /// G /// T /// T	0.6667 /// 0.3778 /// 0.5111 /// 0.6083	0.3333 /// 0.6222 /// 0.4889 /// 0.3917
12	SNP_A-1817215	rs1015759	17	49532237	q21.33	/// /// CA10 /// UTP18	downstream /// downstream /// downstream /// downstream	47612 /// 9074 /// 175437 /// 156945	---	Caucasian /// Han Chinese /// Japanese /// Yoruban	G /// A /// A /// G	0.575 /// 0.2778 /// 0.4333 /// 0.5417	0.425 /// 0.7222 /// 0.5667 /// 0.4583
13	SNP_A-1819359	rs11027860	11	24406140	p14.3	/// /// LUZP2 /// LOC100500938	upstream /// upstream /// upstream /// upstream	71317 /// 66668 /// 112416 /// 1524168	---	Caucasian /// Han Chinese /// Japanese /// Yoruban	T /// T /// T /// T	0.5333 /// 0.6667 /// 0.6667 /// 0.8667	0.4667 /// 0.3333 /// 0.3333 /// 0.1333
14	SNP_A-1821789	rs10156225	8	117732100	q24.11	/// EIF3H /// EIF3H /// /// /// /// /// /// /// /// EIF3H	intron /// intron /// intron /// intron /// intron /// intron /// intron /// intron /// intron /// intron /// intron	0 /// 0 /// 0 /// 0 /// 0 /// 0 /// 0 /// 0 /// 0 /// 0 /// 0	---	Caucasian /// Han Chinese /// Japanese /// Yoruban	G /// A /// A /// A	0.625 /// 0.0556 /// 0.1111 /// 0.0167	0.375 /// 0.9444 /// 0.8889 /// 0.9833
15	SNP_A-1821879	rs4610054	2	216116651	q35	/// ABCA12 /// ATIC /// ABCA12	upstream /// upstream /// upstream /// upstream	23064 /// 113500 /// 60028 /// 113500	607800 /// 607800 /// 601731 /// 607800 /// 607800	Caucasian /// Han Chinese /// Japanese /// Yoruban	T /// C /// C /// T	0.5667 /// 0.4444 /// 0.4889 /// 0.525	0.4333 /// 0.5556 /// 0.5111 /// 0.475
16	SNP_A-1825059	rs7732202	5	31711238	p13.3	PDZD2 /// PDZD2 /// /// PDZD2 /// C5orf22	intron /// intron /// intron /// upstream /// downstream	0 /// 0 /// 0 /// 87793 /// 156073	---	Caucasian /// Han Chinese /// Japanese /// Yoruban	C /// C /// T /// C	0.4417 /// 0.4111 /// 0.5111 /// 0.3583	0.5583 /// 0.5889 /// 0.4889 /// 0.6417
17	SNP_A-1830804	rs7831209	8	27866322	p21.1	/// C8orf80 /// SCARA5	intron /// downstream /// upstream	0 /// 13159 /// 15953	---	Caucasian /// Han Chinese /// Japanese /// Yoruban	G /// G /// G /// A	0.5417 /// 0.8444 /// 0.7667 /// 0.3917	0.4583 /// 0.1556 /// 0.2333 /// 0.6083
18	SNP_A-1833889	rs13113093	4	13970285	p15.33	/// LOC152742 /// BOD1L	intron /// upstream /// upstream	0 /// 143307 /// 340957	---	Caucasian /// Han Chinese /// Japanese /// Yoruban	A /// A /// A /// A	0.4333 /// 0.2222 /// 0.2 /// 0.4833	0.5667 /// 0.7778 /// 0.8 /// 0.5167
19	SNP_A-1834492	rs7558946	2	28320181	p23.2	BRE /// BRE /// BRE /// MRPL33 /// BRE /// BRE /// BRE /// /// BRE /// BRE /// BRE /// BRE /// BRE	intron /// intron /// intron /// intron /// intron /// intron /// intron /// intron /// intron /// intron /// intron /// intron /// intron	0 /// 0 /// 0 /// 0 /// 0 /// 0 /// 0 /// 0 /// 0 /// 0 /// 0 /// 0 /// 0	---	Caucasian /// Han Chinese /// Japanese /// Yoruban	T /// T /// T /// C	0.5508 /// 0.6222 /// 0.6111 /// 0.3417	0.4492 /// 0.3778 /// 0.3889 /// 0.6583
20	SNP_A-1835229	rs851981	6	152027074	q25.1	/// ESR1 /// ESR1 /// ESR1	intron /// intron /// intron /// intron	0 /// 0 /// 0 /// 0	133430 /// 133430 /// 133430 /// 133430 /// 133430 /// 133430 /// 133430 /// 133430 /// 133430 /// 133430 /// 133430 /// 133430 /// 133430 /// 133430 /// 133430 /// 133430 /// 133430 /// 133430	Caucasian /// Han Chinese /// Japanese /// Yoruban	T /// T /// T /// T	0.7917 /// 0.9 /// 0.7667 /// 0.8583	0.2083 /// 0.1 /// 0.2333 /// 0.1417
21	SNP_A-1836163	rs17045920	2	117183972	q14.1	/// DPP10 /// DDX18 /// DPP10	downstream /// downstream /// upstream /// downstream	300057 /// 580644 /// 1388283 /// 581646	---	Caucasian /// Han Chinese /// Japanese /// Yoruban	A /// G /// G /// A	0.4167 /// 0.6591 /// 0.6667 /// 0.1083	0.5833 /// 0.3409 /// 0.3333 /// 0.8917
22	SNP_A-1836994	rs12689013	X	145147852	q27.3	/// /// CXorf51 /// MIR891A	downstream /// upstream /// downstream /// upstream	361122 /// 38462 /// 743450 /// 38462	---	Caucasian /// Han Chinese /// Japanese /// Yoruban	T /// T /// T /// G	0.6167 /// 0.6304 /// 0.75 /// 0.3	0.3833 /// 0.3696 /// 0.25 /// 0.7
23	SNP_A-1837548	rs6699731	1	72645734	p31.1	NEGR1 /// NEGR1 /// NEGR1	intron /// intron /// intron	0 /// 0 /// 0	---	Caucasian /// Han Chinese /// Japanese /// Yoruban	C /// C /// C /// T	0.4917 /// 0.1111 /// 0.1889 /// 0.575	0.5083 /// 0.8889 /// 0.8111 /// 0.425
24	SNP_A-1840216	rs10968433	9	28281691	p21.1	LINGO2 /// LINGO2 /// /// LINGO2	intron /// intron /// intron /// intron	0 /// 0 /// 0 /// 0	---	Caucasian /// Han Chinese /// Japanese /// Yoruban	C /// C /// C /// C	0.3 /// 0.1667 /// 0.3 /// 0.075	0.7 /// 0.8333 /// 0.7 /// 0.925
25	SNP_A-1840933	rs6925345	6	13135340	p24.1	PHACTR1 /// PHACTR1 /// PHACTR1 /// /// PHACTR1 /// PHACTR1 /// PHACTR1 /// PHACTR1 /// PHACTR1	intron /// intron /// intron /// intron /// intron /// intron /// intron /// intron /// intron	0 /// 0 /// 0 /// 0 /// 0 /// 0 /// 0 /// 0 /// 0	---	Caucasian /// Han Chinese /// Japanese /// Yoruban	C /// C /// C /// C	0.4167 /// 0.2444 /// 0.2222 /// 0.0	0.5833 /// 0.7556 /// 0.7778 /// 1.0
26	SNP_A-1841718	rs13261824	8	19313912	p21.3	CSGALNACT1 /// CSGALNACT1 /// CSGALNACT1 /// CSGALNACT1 /// /// /// /// CSGALNACT1 /// CSGALNACT1 /// CSGALNACT1	intron /// intron /// intron /// intron /// intron /// intron /// intron /// intron /// intron /// intron	0 /// 0 /// 0 /// 0 /// 0 /// 0 /// 0 /// 0 /// 0 /// 0	---	Caucasian /// Han Chinese /// Japanese /// Yoruban	C /// C /// C /// G	0.4417 /// 0.1333 /// 0.1222 /// 0.775	0.5583 /// 0.8667 /// 0.8778 /// 0.225
27	SNP_A-1843069	rs6568048	X	111691188	q23	ZCCHC16 /// TRPC5 /// ZCCHC16	upstream /// upstream /// intron	6539 /// 365184 /// 0	---	Caucasian /// Han Chinese /// Japanese /// Yoruban	C /// C /// C /// T	0.3333 /// 0.4565 /// 0.4091 /// 0.85	0.6667 /// 0.5435 /// 0.5909 /// 0.15
28	SNP_A-1843535	rs4300869	2	179007024	q31.2	/// RBM45 /// /// RBM45	upstream /// downstream /// upstream /// downstream	251 /// 5493 /// 52184 /// 12642	---	Caucasian /// Han Chinese /// Japanese /// Yoruban	C /// C /// C /// C	0.725 /// 0.7333 /// 0.7333 /// 0.8333	0.275 /// 0.2667 /// 0.2667 /// 0.1667
29	SNP_A-1847672	rs11997137	8	27886235	p21.1	C8orf80 /// C8orf80 /// C8orf80	intron /// intron /// intron	0 /// 0 /// 0	---	Caucasian /// Han Chinese /// Japanese /// Yoruban	T /// T /// T /// C	0.5833 /// 0.9333 /// 0.8556 /// 0.4583	0.4167 /// 0.0667 /// 0.1444 /// 0.5417
30	SNP_A-1849683	rs4417224	10	45766214	q11.21	OR13A1 /// /// OR13A1 /// LOC338579	downstream /// downstream /// downstream /// downstream	31888 /// 11643 /// 31888 /// 84725	---	Caucasian /// Han Chinese /// Japanese /// Yoruban	C /// C /// C /// C	0.3833 /// 0.4 /// 0.3667 /// 0.2917	0.6167 /// 0.6 /// 0.6333 /// 0.7083
31	SNP_A-1849831	rs851985	6	152020390	q25.1	/// ESR1 /// ESR1 /// ESR1	intron /// intron /// intron /// intron	0 /// 0 /// 0 /// 0	133430 /// 133430 /// 133430 /// 133430 /// 133430 /// 133430 /// 133430 /// 133430 /// 133430 /// 133430 /// 133430 /// 133430 /// 133430 /// 133430 /// 133430 /// 133430 /// 133430 /// 133430	Caucasian /// Han Chinese /// Japanese /// Yoruban	G /// G /// G /// G	0.4 /// 0.1 /// 0.2333 /// 0.325	0.6 /// 0.9 /// 0.7667 /// 0.675
32	SNP_A-1850245	rs2376962	4	189805789	q35.2	/// /// HSP90AA4P /// LOC401164	downstream /// upstream /// upstream /// downstream	106080 /// 88002 /// 588510 /// 282727	---	Caucasian /// Han Chinese /// Japanese /// Yoruban	G /// A /// A /// G	0.6583 /// 0.3889 /// 0.4333 /// 0.6167	0.3417 /// 0.6111 /// 0.5667 /// 0.3833
33	SNP_A-1851261	rs1685593	4	121371794	q27	/// /// PRDM5 /// MAD2L1	upstream /// downstream /// downstream /// upstream	188451 /// 33873 /// 244135 /// 383781	---	Caucasian /// Han Chinese /// Japanese /// Yoruban	C /// C /// C /// C	0.4667 /// 0.2667 /// 0.1889 /// 0.3167	0.5333 /// 0.7333 /// 0.8111 /// 0.6833
34	SNP_A-1855275	rs12150270	17	15328072	p12	CDRT4 /// /// /// TEKT3	downstream /// downstream /// downstream /// upstream	11260 /// 16067 /// 11260 /// 83114	---	Caucasian /// Han Chinese /// Japanese /// Yoruban	C /// T /// T /// T	0.4333 /// 0.6 /// 0.6889 /// 0.6083	0.5667 /// 0.4 /// 0.3111 /// 0.3917
35	SNP_A-1863468	rs5966021	X	145133362	q27.3	/// /// CXorf51 /// MIR891A	downstream /// upstream /// downstream /// upstream	375612 /// 23972 /// 757940 /// 23972	---	Caucasian /// Han Chinese /// Japanese /// Yoruban	T /// T /// T /// T	0.6667 /// 0.6304 /// 0.7045 /// 0.7667	0.3333 /// 0.3696 /// 0.2955 /// 0.2333
36	SNP_A-1864216	rs11674077	2	117147179	q14.1	/// DPP10 /// DDX18 /// DPP10	downstream /// downstream /// upstream /// downstream	336850 /// 543851 /// 1425076 /// 544853	---	Caucasian /// Han Chinese /// Japanese /// Yoruban	G /// C /// C /// G	0.5917 /// 0.3333 /// 0.3333 /// 0.8833	0.4083 /// 0.6667 /// 0.6667 /// 0.1167
37	SNP_A-1866642	rs4293082	10	125996619	q26.13	OAT /// CHST15 /// OAT /// CHST15	downstream /// upstream /// downstream /// upstream	89257 /// 143413 /// 89253 /// 144689	613349 /// 613349	Caucasian /// Han Chinese /// Japanese /// Yoruban	A /// A /// A /// A	0.3417 /// 0.1667 /// 0.1778 /// 0.2	0.6583 /// 0.8333 /// 0.8222 /// 0.8
38	SNP_A-1870957	rs1041311	1	205456028	q32.1	CDK18 /// /// CDK18 /// MIR135B	upstream /// downstream /// upstream /// upstream	17695 /// 17876 /// 17656 /// 38502	---	Caucasian /// Han Chinese /// Japanese /// Yoruban	A /// A /// A /// T	0.3417 /// 0.3111 /// 0.2444 /// 0.925	0.6583 /// 0.6889 /// 0.7556 /// 0.075
39	SNP_A-1871931	rs11188739	10	98135631	q24.1	TLL2 /// TLL2	intron /// intron	0 /// 0	---	Caucasian /// Han Chinese /// Japanese /// Yoruban	A /// C /// C /// A	0.3583 /// 0.6889 /// 0.6444 /// 0.0833	0.6417 /// 0.3111 /// 0.3556 /// 0.9167
40	SNP_A-1872578	rs2872714	16	9588215	p13.2	/// /// GRIN2A /// MIR548X	downstream /// upstream /// downstream /// downstream	70032 /// 337477 /// 259050 /// 259412	---	Caucasian /// Han Chinese /// Japanese /// Yoruban	T /// T /// T /// T	0.725 /// 0.7778 /// 0.9111 /// 0.7833	0.275 /// 0.2222 /// 0.0889 /// 0.2167
41	SNP_A-1877292	rs1536761	13	47587422	q14.2	/// /// SUCLA2 /// HTR2A	upstream /// upstream /// downstream /// upstream	293795 /// 55985 /// 929369 /// 116253	603921 /// 182135 /// 182135 /// 182135 /// 182135 /// 182135 /// 182135	Caucasian /// Han Chinese /// Japanese /// Yoruban	T /// C /// C /// T	0.65 /// 0.3778 /// 0.3889 /// 0.875	0.35 /// 0.6222 /// 0.6111 /// 0.125
42	SNP_A-1877954	rs9829660	3	21020875	p24.3	/// /// VENTXP7 ///	downstream /// upstream /// upstream /// upstream	158880 /// 471627 /// 426343 /// 793151	---	Caucasian /// Han Chinese /// Japanese /// Yoruban	C /// C /// C /// T	0.4417 /// 0.4556 /// 0.3333 /// 0.5167	0.5583 /// 0.5444 /// 0.6667 /// 0.4833
43	SNP_A-1884447	rs1388407	2	117183853	q14.1	/// DPP10 /// DDX18 /// DPP10	downstream /// downstream /// upstream /// downstream	300176 /// 580525 /// 1388402 /// 581527	---	Caucasian /// Han Chinese /// Japanese /// Yoruban	G /// A /// A /// G	0.5833 /// 0.3333 /// 0.3333 /// 0.7583	0.4167 /// 0.6667 /// 0.6667 /// 0.2417
44	SNP_A-1890997	rs7919563	10	13170292	p13	OPTN /// OPTN /// OPTN /// OPTN /// OPTN /// OPTN /// OPTN /// OPTN /// OPTN /// OPTN /// OPTN	intron /// intron /// intron /// intron /// intron /// intron /// intron /// intron /// intron /// intron /// intron	0 /// 0 /// 0 /// 0 /// 0 /// 0 /// 0 /// 0 /// 0 /// 0 /// 0	602432 /// 602432 /// 602432 /// 602432 /// 602432 /// 602432 /// 602432 /// 602432 /// 602432 /// 602432 /// 602432 /// 602432 /// 602432 /// 602432 /// 602432 /// 602432 /// 602432 /// 602432 /// 602432 /// 602432 /// 602432 /// 602432	Caucasian /// Han Chinese /// Japanese /// Yoruban	G /// G /// G /// G	0.2797 /// 0.2778 /// 0.3 /// 0.4167	0.7203 /// 0.7222 /// 0.7 /// 0.5833
45	SNP_A-1892041	rs392621	3	11886365	p25.2	C3orf31 /// C3orf31 /// C3orf31 /// C3orf31 /// C3orf31 /// C3orf31 /// /// C3orf31	UTR-3 /// intron /// intron /// intron /// intron /// intron /// intron /// intron	0 /// 0 /// 0 /// 0 /// 0 /// 0 /// 0 /// 0	---	Caucasian /// Han Chinese /// Japanese /// Yoruban	T /// C /// C /// C	0.5417 /// 0.2778 /// 0.2444 /// 0.2083	0.4583 /// 0.7222 /// 0.7556 /// 0.7917
46	SNP_A-1894541	rs16894512	8	97365736	q22.1	/// /// SDC2 /// PTDSS1	downstream /// downstream /// upstream /// downstream	18357 /// 16513 /// 140146 /// 18962	---	Caucasian /// Han Chinese /// Japanese /// Yoruban	T /// T /// T /// T	0.6167 /// 0.9889 /// 1.0 /// 0.6917	0.3833 /// 0.0111 /// 0.0 /// 0.3083
47	SNP_A-1904296	rs11126734	2	27035978	p23.3	/// /// DPYSL5 /// CENPA	downstream /// downstream /// upstream /// downstream	14059 /// 12043 /// 34991 /// 18523	---	Caucasian /// Han Chinese /// Japanese /// Yoruban	A /// A /// A /// A	0.475 /// 0.2 /// 0.2333 /// 0.2583	0.525 /// 0.8 /// 0.7667 /// 0.7417
48	SNP_A-1905448	rs6997395	8	97366701	q22.1	/// /// SDC2 /// PTDSS1	downstream /// downstream /// upstream /// downstream	17392 /// 17478 /// 139181 /// 19927	---	Caucasian /// Han Chinese /// Japanese /// Yoruban	C /// C /// C /// C	0.6167 /// 0.9889 /// 1.0 /// 0.8417	0.3833 /// 0.0111 /// 0.0 /// 0.1583
49	SNP_A-1909753	rs7327339	13	112993273	q34	C13orf28 /// /// C13orf28 /// SOX1	upstream /// upstream /// upstream /// downstream	37360 /// 7734 /// 37378 /// 267253	---	Caucasian /// Han Chinese /// Japanese /// Yoruban	C /// C /// C /// C	0.3333 /// 0.0 /// 0.0222 /// 0.375	0.6667 /// 1.0 /// 0.9778 /// 0.625
50	SNP_A-1913389	rs1157635	11	24404596	p14.3	/// /// LUZP2 /// LOC100500938	upstream /// upstream /// upstream /// upstream	72861 /// 65124 /// 113960 /// 1522624	---	Caucasian /// Han Chinese /// Japanese /// Yoruban	G /// G /// G /// A	0.525 /// 0.6667 /// 0.6667 /// 0.4583	0.475 /// 0.3333 /// 0.3333 /// 0.5417
51	SNP_A-1913640	rs2674354	10	126026818	q26.13	OAT /// CHST15 /// OAT /// CHST15	downstream /// upstream /// downstream /// upstream	59058 /// 173612 /// 59054 /// 174888	613349 /// 613349	Caucasian /// Han Chinese /// Japanese /// Yoruban	T /// T /// T /// T	0.6583 /// 0.8333 /// 0.8889 /// 0.9	0.3417 /// 0.1667 /// 0.1111 /// 0.1
52	SNP_A-1918717	rs932288	X	128435582	q25	/// /// SMARCA1 /// ACTRT1	upstream /// upstream /// downstream /// upstream	106777 /// 258422 /// 144896 /// 1249200	---	Caucasian /// Han Chinese /// Japanese /// Yoruban	G /// T /// T /// T	0.4667 /// 0.7826 /// 0.75 /// 0.75	0.5333 /// 0.2174 /// 0.25 /// 0.25
53	SNP_A-1918745	rs4513249	2	27058451	p23.3	DPYSL5 /// /// DPYSL5 /// CENPA	upstream /// upstream /// upstream /// downstream	12164 /// 8063 /// 12518 /// 40996	---	Caucasian /// Han Chinese /// Japanese /// Yoruban	T /// T /// T /// T	0.5417 /// 0.8111 /// 0.7889 /// 0.975	0.4583 /// 0.1889 /// 0.2111 /// 0.025
54	SNP_A-1918757	rs17604700	15	32134837	q13.3	/// OTUD7A /// CHRNA7 /// OTUD7A	upstream /// upstream /// upstream /// upstream	85669 /// 187295 /// 187854 /// 187295	118511	Caucasian /// Han Chinese /// Japanese /// Yoruban	T /// T /// T /// T	0.5167 /// 0.7333 /// 0.6778 /// 0.925	0.4833 /// 0.2667 /// 0.3222 /// 0.075
55	SNP_A-1922241	rs9548973	13	40483478	q14.11	/// /// FLJ42392 /// COG6	upstream /// upstream /// downstream /// downstream	272468 /// 52114 /// 285168 /// 117676	---	Caucasian /// Han Chinese /// Japanese /// Yoruban	A /// A /// A /// A	0.4417 /// 0.3333 /// 0.3556 /// 0.4	0.5583 /// 0.6667 /// 0.6444 /// 0.6
56	SNP_A-1925235	rs457444	2	119463148	q14.2	EN1 /// /// EN1 /// INSIG2	downstream /// upstream /// downstream /// downstream	136618 /// 102606 /// 136599 /// 595551	---	Caucasian /// Han Chinese /// Japanese /// Yoruban	T /// T /// T /// T	0.75 /// 0.8222 /// 0.8778 /// 0.6833	0.25 /// 0.1778 /// 0.1222 /// 0.3167
57	SNP_A-1928089	rs10906308	10	13170467	p13	OPTN /// OPTN /// OPTN /// OPTN /// OPTN /// OPTN /// OPTN /// OPTN /// OPTN /// OPTN /// OPTN	intron /// intron /// intron /// intron /// intron /// intron /// intron /// intron /// intron /// intron /// intron	0 /// 0 /// 0 /// 0 /// 0 /// 0 /// 0 /// 0 /// 0 /// 0 /// 0	602432 /// 602432 /// 602432 /// 602432 /// 602432 /// 602432 /// 602432 /// 602432 /// 602432 /// 602432 /// 602432 /// 602432 /// 602432 /// 602432 /// 602432 /// 602432 /// 602432 /// 602432 /// 602432 /// 602432 /// 602432 /// 602432	Caucasian /// Han Chinese /// Japanese /// Yoruban	T /// T /// T /// T	0.725 /// 0.7444 /// 0.7333 /// 0.9	0.275 /// 0.2556 /// 0.2667 /// 0.1
58	SNP_A-1929686	rs3867241	11	122105565	q24.1	/// /// /// /// UBASH3B /// LOC399959	intron /// intron /// intron /// intron /// upstream /// upstream	0 /// 0 /// 0 /// 0 /// 420833 /// 31795	---	Caucasian /// Han Chinese /// Japanese /// Yoruban	C /// C /// C /// C	0.3667 /// 0.0333 /// 0.0222 /// 0.0583	0.6333 /// 0.9667 /// 0.9778 /// 0.9417
59	SNP_A-1935215	rs10905136	10	7301457	p14	SFMBT2 /// SFMBT2 /// SFMBT2 /// SFMBT2	intron /// intron /// intron /// intron	0 /// 0 /// 0 /// 0	---	Caucasian /// Han Chinese /// Japanese /// Yoruban	T /// T /// T /// C	0.6083 /// 0.8444 /// 0.8889 /// 0.3333	0.3917 /// 0.1556 /// 0.1111 /// 0.6667
60	SNP_A-1936799	rs910860	20	57003774	q13.32	VAPB /// VAPB /// VAPB /// /// /// VAPB /// VAPB /// VAPB	intron /// intron /// intron /// intron /// intron /// intron /// intron /// intron	0 /// 0 /// 0 /// 0 /// 0 /// 0 /// 0 /// 0	605704 /// 605704 /// 605704 /// 605704 /// 605704 /// 605704 /// 605704 /// 605704 /// 605704 /// 605704 /// 605704 /// 605704	Caucasian /// Han Chinese /// Japanese /// Yoruban	C /// C /// C /// C	0.2667 /// 0.2444 /// 0.4 /// 0.2833	0.7333 /// 0.7556 /// 0.6 /// 0.7167
61	SNP_A-1942017	rs1900884	11	6917808	p15.4	OR2D3 /// OR2D2 /// OR2D3 /// OR2D2	upstream /// upstream /// upstream /// upstream	24397 /// 3978 /// 24425 /// 4077	---	Caucasian /// Han Chinese /// Japanese /// Yoruban	T /// T /// C /// C	0.5417 /// 0.6667 /// 0.4333 /// 0.475	0.4583 /// 0.3333 /// 0.5667 /// 0.525
62	SNP_A-1942613	rs6043560	20	15812520	p12.1	MACROD2 /// MACROD2 /// MACROD2 /// MACROD2 /// MACROD2	intron /// intron /// intron /// intron /// intron	0 /// 0 /// 0 /// 0 /// 0	---	Caucasian /// Han Chinese /// Japanese /// Yoruban	T /// T /// T /// T	0.6583 /// 0.8778 /// 0.9222 /// 0.7417	0.3417 /// 0.1222 /// 0.0778 /// 0.2583
63	SNP_A-1945952	rs12931744	16	6125544	p13.3	/// /// RBFOX1 /// RBFOX1	upstream /// upstream /// intron /// intron	673365 /// 314755 /// 0 /// 0	---	Caucasian /// Han Chinese /// Japanese /// Yoruban	A /// G /// G /// G	0.5 /// 0.6444 /// 0.6 /// 0.825	0.5 /// 0.3556 /// 0.4 /// 0.175
64	SNP_A-1946115	rs10411185	19	8103881	p13.2	/// /// ELAVL1	intron /// upstream /// upstream	0 /// 13765 /// 33352	---	Caucasian /// Han Chinese /// Japanese /// Yoruban	G /// A /// A /// G	0.5333 /// 0.4667 /// 0.4556 /// 0.6917	0.4667 /// 0.5333 /// 0.5444 /// 0.3083
65	SNP_A-1946654	rs4454988	16	80006534	q23.2	DYNLRB2 /// /// DYNLRB2 /// MAF	upstream /// upstream /// upstream /// upstream	568320 /// 8408 /// 568320 /// 371912	177075	Caucasian /// Han Chinese /// Japanese /// Yoruban	G /// C /// C /// C	0.6333 /// 0.5 /// 0.5 /// 0.325	0.3667 /// 0.5 /// 0.5 /// 0.675
66	SNP_A-1954838	rs4805721	19	32574015	q13.11	/// /// ZNF507 ///	downstream /// downstream /// upstream /// downstream	9581 /// 35336 /// 262499 /// 490070	---	Caucasian /// Han Chinese /// Japanese /// Yoruban	C /// T /// T /// C	0.4917 /// 0.6444 /// 0.6778 /// 0.4917	0.5083 /// 0.3556 /// 0.3222 /// 0.5083
67	SNP_A-1955880	rs6079990	20	15833245	p12.1	MACROD2 /// MACROD2 /// MACROD2 /// MACROD2 /// MACROD2	intron /// intron /// intron /// intron /// intron	0 /// 0 /// 0 /// 0 /// 0	---	Caucasian /// Han Chinese /// Japanese /// Yoruban	G /// A /// A /// A	0.6083 /// 0.4111 /// 0.3778 /// 0.1583	0.3917 /// 0.5889 /// 0.6222 /// 0.8417
68	SNP_A-1956038	rs7614	18	51681244	q21.2	MBD2 /// MBD2	UTR-3 /// UTR-3	0 /// 0	---	Caucasian /// Han Chinese /// Japanese /// Yoruban	C /// C /// C /// C	0.4167 /// 0.5 /// 0.3222 /// 0.1833	0.5833 /// 0.5 /// 0.6778 /// 0.8167
69	SNP_A-1958267	rs2282948	7	87633251	q21.12	ADAM22 /// ADAM22 /// ADAM22 /// ADAM22 /// ADAM22 /// ADAM22 /// ADAM22 /// ADAM22 /// ADAM22 /// ADAM22 /// ADAM22 /// ADAM22 /// ADAM22 /// ADAM22	intron /// intron /// intron /// intron /// intron /// intron /// intron /// intron /// intron /// intron /// intron /// intron /// intron /// intron	0 /// 0 /// 0 /// 0 /// 0 /// 0 /// 0 /// 0 /// 0 /// 0 /// 0 /// 0 /// 0 /// 0	---	Caucasian /// Han Chinese /// Japanese /// Yoruban	G /// A /// A /// G	0.5833 /// 0.4 /// 0.4111 /// 0.7083	0.4167 /// 0.6 /// 0.5889 /// 0.2917
70	SNP_A-1962147	rs723504	2	12431440	p24.3	/// /// TRIB2 /// MIR4262	intron /// intron /// upstream /// upstream	0 /// 0 /// 425558 /// 454328	---	Caucasian /// Han Chinese /// Japanese /// Yoruban	A /// A /// A /// G	0.4333 /// 0.2889 /// 0.1667 /// 0.7833	0.5667 /// 0.7111 /// 0.8333 /// 0.2167
71	SNP_A-1963165	rs1421585	2	50226736	p16.3	NRXN1 /// NRXN1 /// NRXN1 /// NRXN1 /// NRXN1 /// /// NRXN1 /// NRXN1 /// NRXN1 /// NRXN1	intron /// intron /// intron /// intron /// intron /// intron /// intron /// intron /// intron /// intron	0 /// 0 /// 0 /// 0 /// 0 /// 0 /// 0 /// 0 /// 0 /// 0	600565 /// 600565 /// 600565 /// 600565 /// 600565 /// 600565 /// 600565 /// 600565 /// 600565 /// 600565 /// 600565 /// 600565 /// 600565 /// 600565 /// 600565 /// 600565 /// 600565 /// 600565	Caucasian /// Han Chinese /// Japanese /// Yoruban	G /// G /// G /// G	0.5667 /// 0.8 /// 0.7222 /// 0.625	0.4333 /// 0.2 /// 0.2778 /// 0.375
72	SNP_A-1968820	rs11906180	20	56982297	q13.32	VAPB /// VAPB /// VAPB /// /// /// VAPB /// VAPB /// VAPB	intron /// intron /// intron /// intron /// intron /// intron /// intron /// intron	0 /// 0 /// 0 /// 0 /// 0 /// 0 /// 0 /// 0	605704 /// 605704 /// 605704 /// 605704 /// 605704 /// 605704 /// 605704 /// 605704 /// 605704 /// 605704 /// 605704 /// 605704	Caucasian /// Han Chinese /// Japanese /// Yoruban	C /// C /// C /// C	0.2833 /// 0.2444 /// 0.4 /// 0.2833	0.7167 /// 0.7556 /// 0.6 /// 0.7167
73	SNP_A-1970624	rs1128977	1	165389129	q23.3	RXRG /// /// RXRG	synon /// exon /// synon	0 /// 0 /// 0	---	Caucasian /// Han Chinese /// Japanese /// Yoruban	T /// T /// T /// T	0.5417 /// 0.7889 /// 0.9111 /// 0.9583	0.4583 /// 0.2111 /// 0.0889 /// 0.0417
74	SNP_A-1972519	rs3843370	3	43220849	p22.1	/// C3orf39 /// SNRK /// C3orf39	downstream /// upstream /// upstream /// upstream	31384 /// 73281 /// 107155 /// 73284	---	Caucasian /// Han Chinese /// Japanese /// Yoruban	C /// C /// C /// C	0.375 /// 0.2889 /// 0.2444 /// 0.322	0.625 /// 0.7111 /// 0.7556 /// 0.678
75	SNP_A-1973688	rs9844218	3	101584983	q12.3	/// NFKBIZ /// LOC152225 /// NFKBIZ	upstream /// downstream /// upstream /// downstream	74720 /// 5117 /// 74720 /// 5114	---	Caucasian /// Han Chinese /// Japanese /// Yoruban	C /// C /// C /// C	0.4 /// 0.1778 /// 0.2 /// 0.075	0.6 /// 0.8222 /// 0.8 /// 0.925
76	SNP_A-1974019	rs10511345	3	115297510	q13.31	GAP43 /// /// GAP43 /// ZBTB20	upstream /// downstream /// upstream /// upstream	44661 /// 293316 /// 44641 /// 431383	---	Caucasian /// Han Chinese /// Japanese /// Yoruban	C /// C /// C /// C	0.2833 /// 0.1778 /// 0.2889 /// 0.4833	0.7167 /// 0.8222 /// 0.7111 /// 0.5167
77	SNP_A-1974286	rs16837521	3	126216216	q21.3	UROC1 /// UROC1 /// UROC1 /// UROC1	intron /// intron /// intron /// intron	0 /// 0 /// 0 /// 0	613012 /// 613012 /// 613012 /// 613012	Caucasian /// Han Chinese /// Japanese /// Yoruban	A /// A /// A /// G	0.4167 /// 0.3667 /// 0.4556 /// 0.5333	0.5833 /// 0.6333 /// 0.5444 /// 0.4667
78	SNP_A-1981663	rs252905	5	56118875	q11.2	MAP3K1 /// MAP3K1	intron /// intron	0 /// 0	---	Caucasian /// Han Chinese /// Japanese /// Yoruban	C /// T /// T /// T	0.375 /// 0.9222 /// 0.9 /// 0.8583	0.625 /// 0.0778 /// 0.1 /// 0.1417
79	SNP_A-1982552	rs2050187	1	210653374	q32.2	HHAT /// HHAT /// HHAT /// HHAT /// HHAT /// HHAT /// HHAT /// HHAT /// HHAT /// HHAT /// HHAT /// HHAT	intron /// intron /// intron /// intron /// intron /// intron /// intron /// intron /// intron /// intron /// intron /// intron	0 /// 0 /// 0 /// 0 /// 0 /// 0 /// 0 /// 0 /// 0 /// 0 /// 0 /// 0	---	Caucasian /// Han Chinese /// Japanese /// Yoruban	T /// T /// T /// T	0.5583 /// 0.8444 /// 0.8 /// 0.7917	0.4417 /// 0.1556 /// 0.2 /// 0.2083
80	SNP_A-1983574	rs11242237	5	134590912	q31.1	/// LOC340073 /// H2AFY ///	upstream /// upstream /// downstream /// upstream	78534 /// 7043 /// 79159 /// 7045	---	Caucasian /// Han Chinese /// Japanese /// Yoruban	C /// C /// C /// A	0.5333 /// 0.5778 /// 0.5778 /// 0.2167	0.4667 /// 0.4222 /// 0.4222 /// 0.7833
81	SNP_A-1984045	rs3911203	5	151531079	q33.1	/// /// NMUR2 /// GLRA1	intron /// intron /// downstream /// upstream	0 /// 0 /// 240023 /// 226682	138491 /// 138491 /// 138491	Caucasian /// Han Chinese /// Japanese /// Yoruban	G /// A /// A /// A	0.55 /// 0.1111 /// 0.2556 /// 0.4583	0.45 /// 0.8889 /// 0.7444 /// 0.5417
82	SNP_A-1988121	rs851983	6	152024415	q25.1	/// ESR1 /// ESR1 /// ESR1	intron /// intron /// intron /// intron	0 /// 0 /// 0 /// 0	133430 /// 133430 /// 133430 /// 133430 /// 133430 /// 133430 /// 133430 /// 133430 /// 133430 /// 133430 /// 133430 /// 133430 /// 133430 /// 133430 /// 133430 /// 133430 /// 133430 /// 133430	Caucasian /// Han Chinese /// Japanese /// Yoruban	G /// G /// G /// G	0.6 /// 0.9 /// 0.7667 /// 0.7833	0.4 /// 0.1 /// 0.2333 /// 0.2167
83	SNP_A-1993830	rs10096807	8	73786308	q13.3	/// KCNB2 /// KCNB2	intron /// intron /// intron	0 /// 0 /// 0	---	Caucasian /// Han Chinese /// Japanese /// Yoruban	G /// G /// G /// T	0.375 /// 0.0333 /// 0.0222 /// 0.7583	0.625 /// 0.9667 /// 0.9778 /// 0.2417
84	SNP_A-1995477	rs10970464	9	326400	p24.3	DOCK8 /// /// DOCK8 /// DOCK8 /// /// DOCK8 /// DOCK8 /// /// DOCK8 /// DOCK8 /// /// DOCK8 /// DOCK8 /// DOCK8	intron /// intron /// intron /// intron /// intron /// intron /// intron /// intron /// intron /// intron /// intron /// intron /// intron /// intron	0 /// 0 /// 0 /// 0 /// 0 /// 0 /// 0 /// 0 /// 0 /// 0 /// 0 /// 0 /// 0 /// 0	611432 /// 611432 /// 611432 /// 611432 /// 611432 /// 611432 /// 611432 /// 611432 /// 611432 /// 611432 /// 611432 /// 611432 /// 611432 /// 611432 /// 611432 /// 611432 /// 611432 /// 611432 /// 611432 /// 611432	Caucasian /// Han Chinese /// Japanese /// Yoruban	G /// A /// A /// G	0.6583 /// 0.3111 /// 0.3 /// 0.75	0.3417 /// 0.6889 /// 0.7 /// 0.25
85	SNP_A-1997549	rs2017419	9	110382117	q31.2	/// /// ACTL7B /// KLF4	downstream /// upstream /// downstream /// upstream	43304 /// 76220 /// 1234752 /// 130070	---	Caucasian /// Han Chinese /// Japanese /// Yoruban	T /// G /// T /// G	0.5333 /// 0.3778 /// 0.5444 /// 0.0167	0.4667 /// 0.6222 /// 0.4556 /// 0.9833
86	SNP_A-1997815	rs1016730	9	119987329	q33.1	ASTN2 /// ASTN2 /// ASTN2 /// ASTN2 /// ASTN2 /// ASTN2	intron /// intron /// intron /// intron /// intron /// intron	0 /// 0 /// 0 /// 0 /// 0 /// 0	---	Caucasian /// Han Chinese /// Japanese /// Yoruban	A /// A /// A /// T	0.4 /// 0.1667 /// 0.1333 /// 0.625	0.6 /// 0.8333 /// 0.8667 /// 0.375
87	SNP_A-1997816	rs1016731	9	119987399	q33.1	ASTN2 /// ASTN2 /// ASTN2 /// ASTN2 /// ASTN2 /// ASTN2	intron /// intron /// intron /// intron /// intron /// intron	0 /// 0 /// 0 /// 0 /// 0 /// 0	---	Caucasian /// Han Chinese /// Japanese /// Yoruban	T /// T /// T /// T	0.6 /// 0.9 /// 0.9222 /// 0.5167	0.4 /// 0.1 /// 0.0778 /// 0.4833
88	SNP_A-1998123	rs10521585	X	5011740	p22.32	/// /// NLGN4X /// LOC389906	downstream /// upstream /// downstream /// upstream	75219 /// 374785 /// 796343 /// 1249805	---	Caucasian /// Han Chinese /// Japanese /// Yoruban	C /// T /// T /// T	0.3167 /// 0.5435 /// 0.5682 /// 0.6	0.6833 /// 0.4565 /// 0.4318 /// 0.4
89	SNP_A-2000442	rs4342827	1	166342029	q24.1	/// /// FMO9P /// FAM78B	downstream /// downstream /// upstream /// upstream	14935 /// 37030 /// 231124 /// 206071	---	Caucasian /// Han Chinese /// Japanese /// Yoruban	G /// T /// T /// T	0.3083 /// 0.9 /// 0.8222 /// 0.8	0.6917 /// 0.1 /// 0.1778 /// 0.2
90	SNP_A-2001881	rs2985037	11	33461273	p13	/// /// C11orf41 /// HIPK3	upstream /// downstream /// upstream /// downstream	10919 /// 36122 /// 102604 /// 85334	---	Caucasian /// Han Chinese /// Japanese /// Yoruban	A /// A /// A /// A	0.225 /// 0.4 /// 0.4333 /// 0.45	0.775 /// 0.6 /// 0.5667 /// 0.55
91	SNP_A-2002828	rs2546513	12	69108448	q15	/// NUP107 /// NUP107 /// NUP107	intron /// intron /// intron /// intron	0 /// 0 /// 0 /// 0	---	Caucasian /// Han Chinese /// Japanese /// Yoruban	G /// G /// G /// G	0.7167 /// 0.6889 /// 0.7111 /// 0.9917	0.2833 /// 0.3111 /// 0.2889 /// 0.0083
92	SNP_A-2004908	rs7192257	16	80525369	q23.2	DYNLRB2 /// /// DYNLRB2 /// MAF	upstream /// upstream /// upstream /// upstream	49485 /// 527243 /// 49485 /// 890747	177075	Caucasian /// Han Chinese /// Japanese /// Yoruban	G /// A /// G /// G	0.6667 /// 0.3 /// 0.5114 /// 0.5583	0.3333 /// 0.7 /// 0.4886 /// 0.4417
93	SNP_A-2004912	rs2549756	16	80910151	q23.2	C16orf61 /// CDYL2 /// C16orf61 /// CDYL2	downstream /// upstream /// downstream /// upstream	99548 /// 71976 /// 99548 /// 71976	---	Caucasian /// Han Chinese /// Japanese /// Yoruban	C /// C /// C /// T	0.425 /// 0.4556 /// 0.4444 /// 0.5833	0.575 /// 0.5444 /// 0.5556 /// 0.4167
94	SNP_A-2005422	rs11195949	10	114164146	q25.2	ACSL5 /// /// ACSL5 /// ACSL5 /// ACSL5 /// ACSL5 /// ACSL5 /// ACSL5 /// ACSL5 /// ACSL5	intron /// intron /// intron /// intron /// intron /// intron /// intron /// intron /// intron /// intron	0 /// 0 /// 0 /// 0 /// 0 /// 0 /// 0 /// 0 /// 0 /// 0	---	Caucasian /// Han Chinese /// Japanese /// Yoruban	T /// T /// G /// G	0.5833 /// 0.5222 /// 0.4778 /// 0.4083	0.4167 /// 0.4778 /// 0.5222 /// 0.5917
95	SNP_A-2005938	rs611959	10	120663911	q26.11	/// /// NANOS1 /// C10orf46	downstream /// upstream /// upstream /// upstream	28275 /// 31797 /// 125317 /// 149153	---	Caucasian /// Han Chinese /// Japanese /// Yoruban	T /// T /// T /// T	0.8667 /// 0.9667 /// 0.9111 /// 0.85	0.1333 /// 0.0333 /// 0.0889 /// 0.15
96	SNP_A-2006105	rs4670034	2	5271928	p25.2	/// /// SOX11 /// LOC727982	downstream /// downstream /// upstream /// upstream	181945 /// 278955 /// 560871 /// 568116	---	Caucasian /// Han Chinese /// Japanese /// Yoruban	G /// G /// G /// G	0.7333 /// 0.8556 /// 0.9 /// 0.5333	0.2667 /// 0.1444 /// 0.1 /// 0.4667
97	SNP_A-2007937	rs4757210	11	13949320	p15.2	/// /// SPON1 /// FAR1	upstream /// upstream /// upstream /// downstream	34864 /// 2910 /// 34594 /// 195427	---	Caucasian /// Han Chinese /// Japanese /// Yoruban	G /// A /// A /// G	0.5667 /// 0.4667 /// 0.4889 /// 0.6083	0.4333 /// 0.5333 /// 0.5111 /// 0.3917
98	SNP_A-2010492	rs6552739	4	184989191	q35.1	/// STOX2 /// ENPP6 /// STOX2	upstream /// downstream /// downstream /// downstream	4365 /// 50297 /// 20668 /// 50316	---	Caucasian /// Han Chinese /// Japanese /// Yoruban	C /// C /// C /// C	0.3833 /// 0.1667 /// 0.1222 /// 0.2417	0.6167 /// 0.8333 /// 0.8778 /// 0.7583
99	SNP_A-2010493	rs6552740	4	184989428	q35.1	/// STOX2 /// ENPP6 /// STOX2	upstream /// downstream /// downstream /// downstream	4128 /// 50534 /// 20431 /// 50553	---	Caucasian /// Han Chinese /// Japanese /// Yoruban	C /// C /// C /// C	0.3917 /// 0.1667 /// 0.1222 /// 0.225	0.6083 /// 0.8333 /// 0.8778 /// 0.775
100	SNP_A-2011892	rs1059307	6	86387888	q14.3	/// /// /// /// /// /// /// /// /// SNHG5	exon /// exon /// exon /// exon /// exon /// exon /// exon /// exon /// exon /// exon	0 /// 0 /// 0 /// 0 /// 0 /// 0 /// 0 /// 0 /// 0 /// 0	---	Caucasian /// Han Chinese /// Japanese /// Yoruban	G /// T /// T /// T	0.3333 /// 0.5556 /// 0.6556 /// 0.8	0.6667 /// 0.4444 /// 0.3444 /// 0.2
101	SNP_A-2012349	rs880762	11	79057579	q14.1	ODZ4 /// /// /// ODZ4	intron /// intron /// intron /// intron	0 /// 0 /// 0 /// 0	---	Caucasian /// Han Chinese /// Japanese /// Yoruban	G /// A /// A /// G	0.5167 /// 0.3778 /// 0.4222 /// 0.8667	0.4833 /// 0.6222 /// 0.5778 /// 0.1333
102	SNP_A-2012892	rs7789785	7	130019916	q32.2	CPA1 /// /// CPA1 /// CPA5	upstream /// upstream /// upstream /// downstream	264 /// 10529 /// 374 /// 11345	---	Caucasian /// Han Chinese /// Japanese /// Yoruban	C /// C /// C /// C	0.5167 /// 0.6 /// 0.6444 /// 0.6417	0.4833 /// 0.4 /// 0.3556 /// 0.3583
103	SNP_A-2015716	rs2824582	21	19340003	q21.1	CHODL /// CHODL /// CHODL /// CHODL /// CHODL /// CHODL /// CHODL /// /// /// ///	intron /// intron /// intron /// intron /// intron /// intron /// intron /// intron /// intron /// intron /// intron	0 /// 0 /// 0 /// 0 /// 0 /// 0 /// 0 /// 0 /// 0 /// 0 /// 0	---	Caucasian /// Han Chinese /// Japanese /// Yoruban	A /// G /// G /// A	0.375 /// 0.6 /// 0.6444 /// 0.2417	0.625 /// 0.4 /// 0.3556 /// 0.7583
104	SNP_A-2022251	rs10906307	10	13170429	p13	OPTN /// OPTN /// OPTN /// OPTN /// OPTN /// OPTN /// OPTN /// OPTN /// OPTN /// OPTN /// OPTN	intron /// intron /// intron /// intron /// intron /// intron /// intron /// intron /// intron /// intron /// intron	0 /// 0 /// 0 /// 0 /// 0 /// 0 /// 0 /// 0 /// 0 /// 0 /// 0	602432 /// 602432 /// 602432 /// 602432 /// 602432 /// 602432 /// 602432 /// 602432 /// 602432 /// 602432 /// 602432 /// 602432 /// 602432 /// 602432 /// 602432 /// 602432 /// 602432 /// 602432 /// 602432 /// 602432 /// 602432 /// 602432	Caucasian /// Han Chinese /// Japanese /// Yoruban	G /// G /// G /// G	0.7373 /// 0.7444 /// 0.7333 /// 0.9	0.2627 /// 0.2556 /// 0.2667 /// 0.1
105	SNP_A-2029414	rs982957	10	126017791	q26.13	OAT /// CHST15 /// OAT /// CHST15	downstream /// upstream /// downstream /// upstream	68085 /// 164585 /// 68081 /// 165861	613349 /// 613349	Caucasian /// Han Chinese /// Japanese /// Yoruban	A /// A /// A /// A	0.3417 /// 0.1667 /// 0.1111 /// 0.1	0.6583 /// 0.8333 /// 0.8889 /// 0.9
106	SNP_A-2037176	rs4679251	3	126222084	q21.3	UROC1 /// UROC1 /// UROC1 /// UROC1	intron /// intron /// intron /// intron	0 /// 0 /// 0 /// 0	613012 /// 613012 /// 613012 /// 613012	Caucasian /// Han Chinese /// Japanese /// Yoruban	C /// C /// C /// T	0.425 /// 0.3556 /// 0.4667 /// 0.5667	0.575 /// 0.6444 /// 0.5333 /// 0.4333
107	SNP_A-2039552	rs4351741	10	114159812	q25.2	ACSL5 /// /// ACSL5 /// ACSL5 /// ACSL5 /// ACSL5 /// ACSL5 /// ACSL5 /// ACSL5 /// ACSL5	intron /// intron /// intron /// intron /// intron /// intron /// intron /// intron /// intron /// intron	0 /// 0 /// 0 /// 0 /// 0 /// 0 /// 0 /// 0 /// 0 /// 0	---	Caucasian /// Han Chinese /// Japanese /// Yoruban	G /// G /// C /// C	0.5917 /// 0.5222 /// 0.4667 /// 0.3083	0.4083 /// 0.4778 /// 0.5333 /// 0.6917
108	SNP_A-2039562	rs1366895	17	52645216	q22	/// /// TOM1L1 /// KIF2B	upstream /// downstream /// upstream /// downstream	203094 /// 89740 /// 332836 /// 742643	---	Caucasian /// Han Chinese /// Japanese /// Yoruban	A /// T /// T /// A	0.3 /// 0.6556 /// 0.6222 /// 0.125	0.7 /// 0.3444 /// 0.3778 /// 0.875
109	SNP_A-2040093	rs17708958	8	97366044	q22.1	/// /// SDC2 /// PTDSS1	downstream /// downstream /// upstream /// downstream	18049 /// 16821 /// 139838 /// 19270	---	Caucasian /// Han Chinese /// Japanese /// Yoruban	A /// A /// A /// A	0.3833 /// 0.0111 /// 0.0 /// 0.1583	0.6167 /// 0.9889 /// 1.0 /// 0.8417
110	SNP_A-2040141	rs9955021	18	2502416	p11.32	METTL4 /// C18orf2 /// METTL4 /// C18orf2	downstream /// upstream /// downstream /// upstream	35108 /// 1142786 /// 35108 /// 1142786	---	Caucasian /// Han Chinese /// Japanese /// Yoruban	T /// T /// T /// T	0.7667 /// 0.6333 /// 0.6444 /// 0.825	0.2333 /// 0.3667 /// 0.3556 /// 0.175
111	SNP_A-2041117	rs10858980	12	90860860	q21.33	C12orf37 /// /// C12orf12 /// LOC338758	upstream /// downstream /// downstream /// downstream	471573 /// 712931 /// 485132 /// 755131	---	Caucasian /// Han Chinese /// Japanese /// Yoruban	A /// G /// G /// G	0.3333 /// 0.7444 /// 0.7889 /// 0.8833	0.6667 /// 0.2556 /// 0.2111 /// 0.1167
112	SNP_A-2046379	rs559547	18	24533800	q11.2	CHST9 /// CHST9 /// CHST9	intron /// intron /// intron	0 /// 0 /// 0	---	Caucasian /// Han Chinese /// Japanese /// Yoruban	A /// G /// A /// A	0.475 /// 0.5889 /// 0.5 /// 0.1583	0.525 /// 0.4111 /// 0.5 /// 0.8417
113	SNP_A-2049081	rs12550085	8	97454130	q22.1	SDC2 /// /// SDC2 /// PTDSS1	upstream /// upstream /// upstream /// downstream	51449 /// 10742 /// 51752 /// 107356	---	Caucasian /// Han Chinese /// Japanese /// Yoruban	A /// G /// G /// G	0.4333 /// 0.8889 /// 0.8778 /// 0.7083	0.5667 /// 0.1111 /// 0.1222 /// 0.2917
114	SNP_A-2049287	rs9316585	13	53332352	q14.3	/// LECT1 /// MIR759 /// LECT1	upstream /// upstream /// upstream /// upstream	51827 /// 18405 /// 51833 /// 18405	---	Caucasian /// Han Chinese /// Japanese /// Yoruban	A /// G /// A /// G	0.45 /// 0.5333 /// 0.3889 /// 0.5083	0.55 /// 0.4667 /// 0.6111 /// 0.4917
115	SNP_A-2049710	rs4756695	11	33469770	p13	/// /// C11orf41 /// HIPK3	upstream /// downstream /// upstream /// downstream	2422 /// 44619 /// 94107 /// 93831	---	Caucasian /// Han Chinese /// Japanese /// Yoruban	A /// A /// A /// A	0.2083 /// 0.2667 /// 0.3 /// 0.1083	0.7917 /// 0.7333 /// 0.7 /// 0.8917
116	SNP_A-2054231	rs11126681	2	26963378	p23.3	C2orf18 /// KCNK3 /// C2orf18 /// KCNK3	upstream /// downstream /// upstream /// downstream	23774 /// 7090 /// 23764 /// 9312	---	Caucasian /// Han Chinese /// Japanese /// Yoruban	C /// C /// C /// C	0.4333 /// 0.1889 /// 0.1556 /// 0.125	0.5667 /// 0.8111 /// 0.8444 /// 0.875
117	SNP_A-2055439	rs10796028	10	13169512	p13	OPTN /// OPTN /// OPTN /// OPTN /// OPTN /// OPTN /// OPTN /// OPTN /// OPTN /// OPTN /// OPTN	intron /// intron /// intron /// intron /// intron /// intron /// intron /// intron /// intron /// intron /// intron	0 /// 0 /// 0 /// 0 /// 0 /// 0 /// 0 /// 0 /// 0 /// 0 /// 0	602432 /// 602432 /// 602432 /// 602432 /// 602432 /// 602432 /// 602432 /// 602432 /// 602432 /// 602432 /// 602432 /// 602432 /// 602432 /// 602432 /// 602432 /// 602432 /// 602432 /// 602432 /// 602432 /// 602432 /// 602432 /// 602432	Caucasian /// Han Chinese /// Japanese /// Yoruban	G /// G /// G /// G	0.2833 /// 0.2778 /// 0.3 /// 0.4083	0.7167 /// 0.7222 /// 0.7 /// 0.5917
118	SNP_A-2057117	rs11120305	1	214541336	q41	PTPN14 /// PTPN14	intron /// intron	0 /// 0	---	Caucasian /// Han Chinese /// Japanese /// Yoruban	A /// G /// G /// A	0.3917 /// 0.7778 /// 0.7333 /// 0.5	0.6083 /// 0.2222 /// 0.2667 /// 0.5
119	SNP_A-2058264	rs1151324	3	102242724	q12.3	/// ZPLD1 /// MIR548A3 /// ZPLD1	downstream /// downstream /// downstream /// downstream	139283 /// 44039 /// 1660752 /// 44039	---	Caucasian /// Han Chinese /// Japanese /// Yoruban	C /// C /// C /// C	0.8644 /// 0.9444 /// 0.9778 /// 0.9917	0.1356 /// 0.0556 /// 0.0222 /// 0.0083
120	SNP_A-2061708	rs7911548	10	14369446	p13	FRMD4A /// FRMD4A /// /// /// FRMD4A	intron /// intron /// intron /// intron /// intron	0 /// 0 /// 0 /// 0 /// 0	---	Caucasian /// Han Chinese /// Japanese /// Yoruban	C /// G /// C /// C	0.4917 /// 0.6778 /// 0.4556 /// 0.25	0.5083 /// 0.3222 /// 0.5444 /// 0.75
121	SNP_A-2062418	rs13136618	4	13970257	p15.33	/// LOC152742 /// BOD1L	intron /// upstream /// upstream	0 /// 143335 /// 340929	---	Caucasian /// Han Chinese /// Japanese /// Yoruban	G /// G /// G /// G	0.5667 /// 0.7778 /// 0.8 /// 0.5167	0.4333 /// 0.2222 /// 0.2 /// 0.4833
122	SNP_A-2064665	rs7611310	3	115297103	q13.31	GAP43 /// /// GAP43 /// ZBTB20	upstream /// downstream /// upstream /// upstream	45068 /// 292909 /// 45048 /// 430976	---	Caucasian /// Han Chinese /// Japanese /// Yoruban	T /// T /// C /// C	0.6417 /// 0.5333 /// 0.4667 /// 0.0583	0.3583 /// 0.4667 /// 0.5333 /// 0.9417
123	SNP_A-2064938	rs7786301	7	126058522	q31.33	/// GRM8 /// POT1	intron /// downstream /// upstream	0 /// 20130 /// 1488485	---	Caucasian /// Han Chinese /// Japanese /// Yoruban	A /// A /// A /// A	0.35 /// 0.2778 /// 0.1778 /// 0.0917	0.65 /// 0.7222 /// 0.8222 /// 0.9083
124	SNP_A-2072530	rs9963114	18	2502449	p11.32	METTL4 /// C18orf2 /// METTL4 /// C18orf2	downstream /// upstream /// downstream /// upstream	35075 /// 1142819 /// 35075 /// 1142819	---	Caucasian /// Han Chinese /// Japanese /// Yoruban	G /// G /// G /// G	0.7667 /// 0.6333 /// 0.6444 /// 0.825	0.2333 /// 0.3667 /// 0.3556 /// 0.175
125	SNP_A-2076009	rs1223267	20	13289798	p12.1	TASP1 /// ISM1 /// TASP1 /// ISM1	downstream /// downstream /// downstream /// downstream	80239 /// 8500 /// 80238 /// 8501	---	Caucasian /// Han Chinese /// Japanese /// Yoruban	A /// A /// A /// A	0.4333 /// 0.4 /// 0.4222 /// 0.15	0.5667 /// 0.6 /// 0.5778 /// 0.85
126	SNP_A-2078160	rs10268319	7	36970835	p14.2	ELMO1 /// ELMO1 /// ELMO1 /// ELMO1 /// ELMO1 /// ELMO1 /// ELMO1 /// ELMO1 /// /// /// ELMO1 /// /// ELMO1 /// /// ELMO1 /// ELMO1 /// ELMO1	intron /// intron /// intron /// intron /// intron /// intron /// intron /// intron /// intron /// intron /// intron /// intron /// intron /// intron /// intron /// intron /// intron	0 /// 0 /// 0 /// 0 /// 0 /// 0 /// 0 /// 0 /// 0 /// 0 /// 0 /// 0 /// 0 /// 0 /// 0 /// 0 /// 0	---	Caucasian /// Han Chinese /// Japanese /// Yoruban	T /// C /// C /// C	0.5833 /// 0.4667 /// 0.3667 /// 0.3	0.4167 /// 0.5333 /// 0.6333 /// 0.7
127	SNP_A-2078811	rs11027857	11	24403620	p14.3	/// /// LUZP2 /// LOC100500938	upstream /// upstream /// upstream /// upstream	73837 /// 64148 /// 114936 /// 1521648	---	Caucasian /// Han Chinese /// Japanese /// Yoruban	A /// A /// A /// G	0.475 /// 0.3333 /// 0.3333 /// 0.5417	0.525 /// 0.6667 /// 0.6667 /// 0.4583
128	SNP_A-2079770	rs377181	5	31711757	p13.3	PDZD2 /// PDZD2 /// /// PDZD2 /// C5orf22	intron /// intron /// intron /// upstream /// downstream	0 /// 0 /// 0 /// 87274 /// 156592	---	Caucasian /// Han Chinese /// Japanese /// Yoruban	G /// G /// G /// G	0.75 /// 0.9 /// 0.8778 /// 0.7083	0.25 /// 0.1 /// 0.1222 /// 0.2917
129	SNP_A-2081784	rs4431401	6	86189520	q14.3	NT5E /// NT5E /// NT5E /// NT5E /// NT5E ///	intron /// intron /// intron /// intron /// intron /// intron	0 /// 0 /// 0 /// 0 /// 0 /// 0	---	Caucasian /// Han Chinese /// Japanese /// Yoruban	A /// G /// G /// G	0.3333 /// 0.6111 /// 0.6889 /// 0.7917	0.6667 /// 0.3889 /// 0.3111 /// 0.2083
130	SNP_A-2081983	rs9444352	6	86257535	q14.3	SNX14 /// SNX14 /// SNX14 /// SNX14 /// SNX14 /// /// SNX14 /// /// SNX14 /// SNX14 /// /// SNX14 /// SNX14	intron /// intron /// intron /// intron /// intron /// intron /// intron /// intron /// intron /// intron /// intron /// intron /// intron	0 /// 0 /// 0 /// 0 /// 0 /// 0 /// 0 /// 0 /// 0 /// 0 /// 0 /// 0 /// 0	---	Caucasian /// Han Chinese /// Japanese /// Yoruban	G /// T /// T /// T	0.325 /// 0.6 /// 0.6889 /// 0.8333	0.675 /// 0.4 /// 0.3111 /// 0.1667
131	SNP_A-2083837	rs3743180	15	100199430	q26.3	MEF2A /// MEF2A /// MEF2A /// MEF2A /// MEF2A /// MEF2A /// MEF2A /// MEF2A /// MEF2A	intron /// intron /// intron /// intron /// intron /// intron /// intron /// intron /// intron	0 /// 0 /// 0 /// 0 /// 0 /// 0 /// 0 /// 0 /// 0	600660 /// 600660 /// 600660 /// 600660 /// 600660 /// 600660 /// 600660 /// 600660 /// 600660	Caucasian /// Han Chinese /// Japanese /// Yoruban	A /// G /// G /// G	0.4492 /// 0.6889 /// 0.5556 /// 0.85	0.5508 /// 0.3111 /// 0.4444 /// 0.15
132	SNP_A-2087737	rs12102760	16	84416765	q24.1	ATP2C2 /// ATP2C2 /// ATP2C2	intron /// intron /// intron	0 /// 0 /// 0	---	Caucasian /// Han Chinese /// Japanese /// Yoruban	C /// G /// G /// C	0.4167 /// 0.6 /// 0.5222 /// 0.4583	0.5833 /// 0.4 /// 0.4778 /// 0.5417
133	SNP_A-2088126	rs1048123	19	30192505	q12	C19orf12 /// C19orf12 /// C19orf12 /// C19orf12	UTR-3 /// UTR-3 /// UTR-3 /// UTR-3	0 /// 0 /// 0 /// 0	---	Caucasian /// Han Chinese /// Japanese /// Yoruban	G /// C /// C /// C	0.6083 /// 0.0 /// 0.0 /// 0.175	0.3917 /// 1.0 /// 1.0 /// 0.825
134	SNP_A-2088943	rs7173874	15	31814467	q13.3	OTUD7A /// OTUD7A /// OTUD7A	intron /// intron /// intron	0 /// 0 /// 0	---	Caucasian /// Han Chinese /// Japanese /// Yoruban	G /// G /// G /// G	0.6667 /// 0.7333 /// 0.6889 /// 0.675	0.3333 /// 0.2667 /// 0.3111 /// 0.325
135	SNP_A-2090135	rs10983577	9	119988407	q33.1	ASTN2 /// ASTN2 /// ASTN2 /// ASTN2 /// ASTN2 /// ASTN2	intron /// intron /// intron /// intron /// intron /// intron	0 /// 0 /// 0 /// 0 /// 0 /// 0	---	Caucasian /// Han Chinese /// Japanese /// Yoruban	C /// C /// C /// C	0.6333 /// 0.9 /// 0.9222 /// 0.7917	0.3667 /// 0.1 /// 0.0778 /// 0.2083
136	SNP_A-2090782	rs10907035	X	115753330	q23	/// CXorf61 /// KLHL13 /// CXorf61	downstream /// upstream /// downstream /// upstream	50448 /// 159166 /// 1278446 /// 159193	---	Caucasian /// Han Chinese /// Japanese /// Yoruban	A /// G /// A /// G	0.4 /// 0.5217 /// 0.4318 /// 0.8	0.6 /// 0.4783 /// 0.5682 /// 0.2
137	SNP_A-2094301	rs1443041	11	24404695	p14.3	/// /// LUZP2 /// LOC100500938	upstream /// upstream /// upstream /// upstream	72762 /// 65223 /// 113861 /// 1522723	---	Caucasian /// Han Chinese /// Japanese /// Yoruban	T /// T /// T /// A	0.525 /// 0.6667 /// 0.6667 /// 0.4583	0.475 /// 0.3333 /// 0.3333 /// 0.5417
138	SNP_A-2096090	rs1575350	3	163685899	q26.1	/// /// SI /// LOC647107	downstream /// downstream /// downstream /// upstream	33486 /// 488746 /// 1010787 /// 664810	609845	Caucasian /// Han Chinese /// Japanese /// Yoruban	C /// T /// T /// T	0.5 /// 0.6222 /// 0.6222 /// 0.7917	0.5 /// 0.3778 /// 0.3778 /// 0.2083
139	SNP_A-2099275	rs10901792	10	125959813	q26.13	OAT /// CHST15 /// OAT /// CHST15	downstream /// upstream /// downstream /// upstream	126063 /// 106607 /// 126059 /// 107883	613349 /// 613349	Caucasian /// Han Chinese /// Japanese /// Yoruban	A /// A /// A /// A	0.3917 /// 0.1778 /// 0.1778 /// 0.3917	0.6083 /// 0.8222 /// 0.8222 /// 0.6083
140	SNP_A-2099949	rs9989732	19	1929169	p13.3	CSNK1G2 /// SCAMP4 /// CSNK1G2 /// SCAMP4	upstream /// downstream /// upstream /// downstream	11992 /// 3157 /// 11992 /// 3157	---	Caucasian /// Han Chinese /// Japanese /// Yoruban	T /// C /// C /// C	0.6583 /// 0.4778 /// 0.4667 /// 0.0932	0.3417 /// 0.5222 /// 0.5333 /// 0.9068
141	SNP_A-2104186	rs925834	4	153879154	q31.3	FHDC1 /// FHDC1 /// /// /// FHDC1	intron /// intron /// intron /// intron /// intron	0 /// 0 /// 0 /// 0 /// 0	---	Caucasian /// Han Chinese /// Japanese /// Yoruban	G /// A /// G /// G	0.5333 /// 0.3889 /// 0.5778 /// 0.55	0.4667 /// 0.6111 /// 0.4222 /// 0.45
142	SNP_A-2105301	rs943509	9	77988551	q21.13	/// /// MIR548H3 /// OSTF1	downstream /// downstream /// downstream /// downstream	28259 /// 175458 /// 129961 /// 226437	---	Caucasian /// Han Chinese /// Japanese /// Yoruban	G /// G /// G /// G	0.7083 /// 0.7111 /// 0.7778 /// 0.65	0.2917 /// 0.2889 /// 0.2222 /// 0.35
143	SNP_A-2105975	rs7613454	3	163698514	q26.1	/// /// SI /// LOC647107	downstream /// downstream /// downstream /// upstream	20871 /// 501361 /// 998172 /// 677425	609845	Caucasian /// Han Chinese /// Japanese /// Yoruban	C /// C /// C /// C	0.5 /// 0.3778 /// 0.3778 /// 0.2083	0.5 /// 0.6222 /// 0.6222 /// 0.7917
144	SNP_A-2107375	rs1800639	18	43671240	q21.1	ATP5A1 /// /// ATP5A1 /// /// /// /// /// /// ATP5A1 /// ATP5A1	intron /// intron /// intron /// intron /// intron /// intron /// intron /// intron /// intron /// intron	0 /// 0 /// 0 /// 0 /// 0 /// 0 /// 0 /// 0 /// 0 /// 0	---	Caucasian /// Han Chinese /// Japanese /// Yoruban	T /// T /// T /// T	0.6167 /// 0.9556 /// 0.9111 /// 0.6083	0.3833 /// 0.0444 /// 0.0889 /// 0.3917
145	SNP_A-2107555	rs7618619	3	14283861	p25.1	/// /// SLC6A6 /// LSM3	downstream /// upstream /// upstream /// downstream	30012 /// 41241 /// 160245 /// 43992	---	Caucasian /// Han Chinese /// Japanese /// Yoruban	A /// C /// C /// A	0.325 /// 0.5222 /// 0.7 /// 0.0917	0.675 /// 0.4778 /// 0.3 /// 0.9083
146	SNP_A-2108424	rs17178951	2	180979745	q31.3	/// CWC22 /// UBE2E3 /// CWC22	downstream /// upstream /// upstream /// upstream	456694 /// 107905 /// 865367 /// 107965	---	Caucasian /// Han Chinese /// Japanese /// Yoruban	A /// A /// A /// A	0.4667 /// 0.2333 /// 0.1667 /// 0.3333	0.5333 /// 0.7667 /// 0.8333 /// 0.6667
147	SNP_A-2108550	rs17219483	X	128437359	q25	/// /// SMARCA1 /// ACTRT1	upstream /// upstream /// downstream /// upstream	105000 /// 260199 /// 143119 /// 1250977	---	Caucasian /// Han Chinese /// Japanese /// Yoruban	C /// T /// T /// T	0.4667 /// 0.7826 /// 0.75 /// 0.9167	0.5333 /// 0.2174 /// 0.25 /// 0.0833
148	SNP_A-2110133	rs7951218	11	44520597	p11.2	/// /// CD82 /// ALX4	downstream /// downstream /// upstream /// upstream	40731 /// 28618 /// 66544 /// 188881	600623 /// 605420	Caucasian /// Han Chinese /// Japanese /// Yoruban	C /// A /// C /// C	0.6333 /// 0.4889 /// 0.5333 /// 0.6333	0.3667 /// 0.5111 /// 0.4667 /// 0.3667
149	SNP_A-2115583	rs2765974	10	11288418	p14	CELF2 /// CELF2 /// CELF2 /// CELF2 /// CELF2 /// CELF2 /// CELF2 /// CELF2 /// CELF2 /// CELF2 /// CELF2 /// CELF2 /// CELF2	intron /// intron /// intron /// intron /// intron /// intron /// intron /// intron /// intron /// intron /// intron /// intron /// intron	0 /// 0 /// 0 /// 0 /// 0 /// 0 /// 0 /// 0 /// 0 /// 0 /// 0 /// 0 /// 0	---	Caucasian /// Han Chinese /// Japanese /// Yoruban	G /// G /// G /// G	0.4 /// 0.0556 /// 0.0889 /// 0.35	0.6 /// 0.9444 /// 0.9111 /// 0.65
150	SNP_A-2115620	rs354731	20	58951428	q13.33	/// CDH4 /// C20orf197	intron /// upstream /// downstream	0 /// 876131 /// 303420	---	Caucasian /// Han Chinese /// Japanese /// Yoruban	C /// C /// C /// T	0.4333 /// 0.1444 /// 0.2111 /// 0.9417	0.5667 /// 0.8556 /// 0.7889 /// 0.0583
151	SNP_A-2115730	rs2259592	12	69082669	q15	/// NUP107 /// NUP107 /// NUP107	intron /// intron /// intron /// intron	0 /// 0 /// 0 /// 0	---	Caucasian /// Han Chinese /// Japanese /// Yoruban	G /// G /// G /// G	0.6917 /// 0.6778 /// 0.7111 /// 0.7167	0.3083 /// 0.3222 /// 0.2889 /// 0.2833
152	SNP_A-2115818	rs5979707	X	12689928	p22.2	FRMPD4 /// FRMPD4 /// FRMPD4 /// FRMPD4	intron /// intron /// intron /// intron	0 /// 0 /// 0 /// 0	---	Caucasian /// Han Chinese /// Japanese /// Yoruban	G /// G /// G /// A	0.5333 /// 0.9565 /// 0.8864 /// 0.4828	0.4667 /// 0.0435 /// 0.1136 /// 0.5172
153	SNP_A-2117393	rs7919469	10	125980099	q26.13	OAT /// CHST15 /// OAT /// CHST15	downstream /// upstream /// downstream /// upstream	105777 /// 126893 /// 105773 /// 128169	613349 /// 613349	Caucasian /// Han Chinese /// Japanese /// Yoruban	A /// A /// A /// G	0.3417 /// 0.1667 /// 0.1556 /// 0.5417	0.6583 /// 0.8333 /// 0.8444 /// 0.4583
154	SNP_A-2118352	rs1535863	10	7286614	p14	SFMBT2 /// SFMBT2 /// SFMBT2 /// SFMBT2	intron /// intron /// intron /// intron	0 /// 0 /// 0 /// 0	---	Caucasian /// Han Chinese /// Japanese /// Yoruban	A /// A /// A /// C	0.3667 /// 0.1556 /// 0.1111 /// 0.6333	0.6333 /// 0.8444 /// 0.8889 /// 0.3667
155	SNP_A-2128512	rs6494326	15	62909083	q22.2	/// /// MGC15885 /// C2CD4B	downstream /// upstream /// downstream /// upstream	20290 /// 254553 /// 20288 /// 451601	---	Caucasian /// Han Chinese /// Japanese /// Yoruban	C /// T /// T /// T	0.475 /// 0.6333 /// 0.5444 /// 0.5583	0.525 /// 0.3667 /// 0.4556 /// 0.4417
156	SNP_A-2131447	rs2028057	7	126058773	q31.33	/// GRM8 /// POT1	intron /// downstream /// upstream	0 /// 19879 /// 1488736	---	Caucasian /// Han Chinese /// Japanese /// Yoruban	T /// T /// T /// T	0.65 /// 0.7222 /// 0.8222 /// 0.9	0.35 /// 0.2778 /// 0.1778 /// 0.1
157	SNP_A-2133821	rs7722035	5	142055973	q31.3	FGF1 /// FGF1 /// FGF1 /// FGF1 /// /// FGF1 /// /// FGF1 /// FGF1 /// /// FGF1 /// FGF1 /// FGF1 /// FGF1 /// FGF1 /// FGF1 /// FGF1	intron /// intron /// intron /// intron /// intron /// intron /// intron /// intron /// intron /// intron /// intron /// intron /// intron /// intron /// intron /// intron /// intron	0 /// 0 /// 0 /// 0 /// 0 /// 0 /// 0 /// 0 /// 0 /// 0 /// 0 /// 0 /// 0 /// 0 /// 0 /// 0 /// 0	---	Caucasian /// Han Chinese /// Japanese /// Yoruban	G /// C /// C /// C	0.575 /// 0.4889 /// 0.4333 /// 0.1083	0.425 /// 0.5111 /// 0.5667 /// 0.8917
158	SNP_A-2136232	rs1054260	15	72072557	q23	THSD4 /// THSD4 /// THSD4	UTR-3 /// intron /// UTR-3	0 /// 0 /// 0	---	Caucasian /// Han Chinese /// Japanese /// Yoruban	G /// A /// A /// A	0.675 /// 0.2778 /// 0.1667 /// 0.0417	0.325 /// 0.7222 /// 0.8333 /// 0.9583
159	SNP_A-2139567	rs480547	1	97286347	p21.3	/// PTBP2 /// DPYD /// PTBP2	upstream /// downstream /// downstream /// downstream	81908 /// 5998 /// 256953 /// 5742	612779 /// 612779	Caucasian /// Han Chinese /// Japanese /// Yoruban	C /// G /// G /// G	0.4 /// 0.5222 /// 0.5889 /// 0.925	0.6 /// 0.4778 /// 0.4111 /// 0.075
160	SNP_A-2141155	rs7092342	10	120652957	q26.11	/// /// NANOS1 /// C10orf46	downstream /// upstream /// upstream /// upstream	39229 /// 20843 /// 136271 /// 138199	---	Caucasian /// Han Chinese /// Japanese /// Yoruban	G /// G /// G /// A	0.6 /// 0.7333 /// 0.6444 /// 0.3917	0.4 /// 0.2667 /// 0.3556 /// 0.6083
161	SNP_A-2143011	rs4922155	8	20153776	p21.3	LZTS1 /// LOC286114 /// LZTS1	intron /// upstream /// upstream	0 /// 677721 /// 40973	606551 /// 606551	Caucasian /// Han Chinese /// Japanese /// Yoruban	A /// A /// A /// A	0.3083 /// 0.4556 /// 0.4333 /// 0.3583	0.6917 /// 0.5444 /// 0.5667 /// 0.6417
162	SNP_A-2148036	rs12666584	7	126055187	q31.33	/// GRM8 /// POT1	intron /// downstream /// upstream	0 /// 23465 /// 1485150	---	Caucasian /// Han Chinese /// Japanese /// Yoruban	C /// C /// C /// C	0.35 /// 0.2667 /// 0.1778 /// 0.1083	0.65 /// 0.7333 /// 0.8222 /// 0.8917
163	SNP_A-2148084	rs281206	13	113029263	q34	C13orf28 /// /// C13orf28 /// SOX1	upstream /// upstream /// upstream /// downstream	1370 /// 43724 /// 1388 /// 303243	---	Caucasian /// Han Chinese /// Japanese /// Yoruban	G /// G /// G /// G	0.6833 /// 0.7444 /// 0.7 /// 0.6833	0.3167 /// 0.2556 /// 0.3 /// 0.3167
164	SNP_A-2150512	rs1368014	12	90881946	q21.33	C12orf37 /// /// C12orf12 /// LOC338758	upstream /// downstream /// downstream /// downstream	450487 /// 734017 /// 464046 /// 776217	---	Caucasian /// Han Chinese /// Japanese /// Yoruban	C /// T /// T /// T	0.325 /// 0.7444 /// 0.7778 /// 0.9583	0.675 /// 0.2556 /// 0.2222 /// 0.0417
165	SNP_A-2152257	rs11686876	2	139502153	q22.1	NXPH2 /// NXPH2	intron /// intron	0 /// 0	---	Caucasian /// Han Chinese /// Japanese /// Yoruban	A /// T /// T /// T	0.5 /// 0.8 /// 0.7444 /// 0.9417	0.5 /// 0.2 /// 0.2556 /// 0.0583
166	SNP_A-2153561	rs10808483	8	117669202	q23.3	/// EIF3H /// EIF3H /// /// /// /// EIF3H	intron /// intron /// intron /// intron /// intron /// intron /// intron	0 /// 0 /// 0 /// 0 /// 0 /// 0 /// 0	---	Caucasian /// Han Chinese /// Japanese /// Yoruban	G /// A /// A /// A	0.6333 /// 0.0556 /// 0.1111 /// 0.0167	0.3667 /// 0.9444 /// 0.8889 /// 0.9833
167	SNP_A-2157858	rs7122768	11	33610467	p13	/// C11orf41 /// C11orf41 /// C11orf41 /// C11orf41	intron /// intron /// intron /// intron /// intron	0 /// 0 /// 0 /// 0 /// 0	---	Caucasian /// Han Chinese /// Japanese /// Yoruban	A /// A /// A /// A	0.2417 /// 0.3222 /// 0.3444 /// 0.0583	0.7583 /// 0.6778 /// 0.6556 /// 0.9417
168	SNP_A-2160439	rs1357616	3	963381	p26.3	/// /// CNTN6 /// CHL1	upstream /// downstream /// upstream /// downstream	86438 /// 63607 /// 171248 /// 512284	---	Caucasian /// Han Chinese /// Japanese /// Yoruban	G /// G /// G /// G	0.7167 /// 0.8667 /// 0.7778 /// 0.725	0.2833 /// 0.1333 /// 0.2222 /// 0.275
169	SNP_A-2165476	rs9844797	3	126220539	q21.3	UROC1 /// UROC1 /// UROC1 /// UROC1	intron /// intron /// intron /// intron	0 /// 0 /// 0 /// 0	613012 /// 613012 /// 613012 /// 613012	Caucasian /// Han Chinese /// Japanese /// Yoruban	A /// A /// A /// A	0.425 /// 0.3556 /// 0.4444 /// 0.5	0.575 /// 0.6444 /// 0.5556 /// 0.5
170	SNP_A-2165477	rs832566	5	56151744	q11.2	MAP3K1 /// /// MAP3K1	intron /// intron /// intron	0 /// 0 /// 0	---	Caucasian /// Han Chinese /// Japanese /// Yoruban	C /// T /// T /// T	0.375 /// 0.9222 /// 0.9 /// 0.8833	0.625 /// 0.0778 /// 0.1 /// 0.1167
171	SNP_A-2170422	rs17037578	2	88990266	p11.2	RPIA /// /// RPIA /// EIF2AK3	upstream /// downstream /// upstream /// upstream	896 /// 58929 /// 910 /// 63172	180430 /// 180430 /// 604032	Caucasian /// Han Chinese /// Japanese /// Yoruban	A /// A /// A /// A	0.3333 /// 0.2778 /// 0.4 /// 0.0833	0.6667 /// 0.7222 /// 0.6 /// 0.9167
172	SNP_A-2173663	rs11134743	5	171783580	q35.1	/// SH3PXD2B /// SH3PXD2B	intron /// intron /// intron	0 /// 0 /// 0	613293 /// 613293	Caucasian /// Han Chinese /// Japanese /// Yoruban	G /// C /// C /// C	0.55 /// 0.2778 /// 0.3778 /// 0.4583	0.45 /// 0.7222 /// 0.6222 /// 0.5417
173	SNP_A-2176266	rs6074466	20	12546274	p12.1	/// /// SPTLC3 /// BTBD3	upstream /// downstream /// upstream /// downstream	140789 /// 184371 /// 443353 /// 639031	---	Caucasian /// Han Chinese /// Japanese /// Yoruban	T /// T /// T /// T	0.7083 /// 0.8222 /// 0.6667 /// 0.85	0.2917 /// 0.1778 /// 0.3333 /// 0.15
174	SNP_A-2176643	rs456726	2	119467827	q14.2	EN1 /// /// EN1 /// INSIG2	downstream /// upstream /// downstream /// downstream	131939 /// 107285 /// 131920 /// 600230	---	Caucasian /// Han Chinese /// Japanese /// Yoruban	G /// G /// G /// G	0.75 /// 0.8222 /// 0.8778 /// 0.65	0.25 /// 0.1778 /// 0.1222 /// 0.35
175	SNP_A-2181480	rs1370205	3	80628901	p12.2	/// /// GBE1 /// ROBO1	downstream /// downstream /// downstream /// upstream	48228 /// 137446 /// 909949 /// 811842	607839	Caucasian /// Han Chinese /// Japanese /// Yoruban	C /// C /// G /// G	0.3833 /// 0.4556 /// 0.6444 /// 0.5417	0.6167 /// 0.5444 /// 0.3556 /// 0.4583
176	SNP_A-2183098	rs353170	4	68781464	q13.2	/// TMPRSS11A /// TMPRSS11A /// TMPRSS11A /// TMPRSS11A /// TMPRSS11A /// TMPRSS11A	intron /// intron /// intron /// intron /// intron /// intron /// intron	0 /// 0 /// 0 /// 0 /// 0 /// 0 /// 0	---	Caucasian /// Han Chinese /// Japanese /// Yoruban	G /// G /// G /// G	0.6667 /// 0.8778 /// 0.7556 /// 0.8583	0.3333 /// 0.1222 /// 0.2444 /// 0.1417
177	SNP_A-2184593	rs10762731	10	78627130	q22.3	KCNMA1 /// /// KCNMA1 /// C10orf11	downstream /// downstream /// downstream /// downstream	2230 /// 30511 /// 2229 /// 310004	600150 /// 600150	Caucasian /// Han Chinese /// Japanese /// Yoruban	A /// A /// A /// C	0.4833 /// 0.4556 /// 0.4778 /// 0.6333	0.5167 /// 0.5444 /// 0.5222 /// 0.3667
178	SNP_A-2187031	rs3849466	3	163680308	q26.1	/// /// SI /// LOC647107	downstream /// downstream /// downstream /// upstream	39077 /// 483155 /// 1016378 /// 659219	609845	Caucasian /// Han Chinese /// Japanese /// Yoruban	C /// T /// T /// T	0.5 /// 0.6222 /// 0.6222 /// 0.7917	0.5 /// 0.3778 /// 0.3778 /// 0.2083
179	SNP_A-2188047	rs2326254	16	84421990	q24.1	ATP2C2 /// ATP2C2 /// ATP2C2	intron /// intron /// intron	0 /// 0 /// 0	---	Caucasian /// Han Chinese /// Japanese /// Yoruban	T /// T /// T /// T	0.6917 /// 0.6667 /// 0.5889 /// 0.6833	0.3083 /// 0.3333 /// 0.4111 /// 0.3167
180	SNP_A-2188068	rs931900	3	146375584	q24	/// PLSCR5 /// ZIC4 /// PLSCR5	downstream /// upstream /// downstream /// upstream	251888 /// 51581 /// 728251 /// 51581	608948	Caucasian /// Han Chinese /// Japanese /// Yoruban	C /// T /// T /// C	0.3083 /// 0.5111 /// 0.5222 /// 0.3	0.6917 /// 0.4889 /// 0.4778 /// 0.7
181	SNP_A-2188222	rs6705961	2	28325201	p23.2	BRE /// BRE /// BRE /// MRPL33 /// BRE /// BRE /// BRE /// /// BRE /// BRE /// BRE /// BRE /// BRE	intron /// intron /// intron /// intron /// intron /// intron /// intron /// intron /// intron /// intron /// intron /// intron /// intron	0 /// 0 /// 0 /// 0 /// 0 /// 0 /// 0 /// 0 /// 0 /// 0 /// 0 /// 0 /// 0	---	Caucasian /// Han Chinese /// Japanese /// Yoruban	A /// A /// A /// G	0.45 /// 0.3667 /// 0.3889 /// 0.6917	0.55 /// 0.6333 /// 0.6111 /// 0.3083
182	SNP_A-2188848	rs9316244	13	47546038	q14.2	/// /// SUCLA2 /// HTR2A	upstream /// upstream /// downstream /// upstream	335179 /// 14601 /// 970753 /// 74869	603921 /// 182135 /// 182135 /// 182135 /// 182135 /// 182135 /// 182135	Caucasian /// Han Chinese /// Japanese /// Yoruban	T /// C /// C /// T	0.575 /// 0.4333 /// 0.4444 /// 0.6102	0.425 /// 0.5667 /// 0.5556 /// 0.3898
183	SNP_A-2196514	rs16860316	2	220665100	q35	/// /// MIR4268 /// SLC4A3	downstream /// downstream /// downstream /// downstream	103672 /// 62636 /// 106123 /// 158398	---	Caucasian /// Han Chinese /// Japanese /// Yoruban	T /// C /// C /// C	0.5917 /// 0.3778 /// 0.2444 /// 0.3417	0.4083 /// 0.6222 /// 0.7556 /// 0.6583
184	SNP_A-2196891	rs12645681	4	162024164	q32.2	/// /// FSTL5 /// RAPGEF2	upstream /// upstream /// downstream /// downstream	275941 /// 99054 /// 280885 /// 1742863	---	Caucasian /// Han Chinese /// Japanese /// Yoruban	G /// G /// G /// G	0.5417 /// 0.6 /// 0.6333 /// 0.8417	0.4583 /// 0.4 /// 0.3667 /// 0.1583
185	SNP_A-2199186	rs9553225	13	24823006	q12.12	/// SPATA13 /// SPATA13 /// SPATA13 /// SPATA13 /// SPATA13 /// /// SPATA13 /// SPATA13	intron /// intron /// intron /// intron /// intron /// intron /// intron /// intron /// intron	0 /// 0 /// 0 /// 0 /// 0 /// 0 /// 0 /// 0 /// 0	---	Caucasian /// Han Chinese /// Japanese /// Yoruban	A /// A /// A /// A	0.35 /// 0.4222 /// 0.3333 /// 0.0	0.65 /// 0.5778 /// 0.6667 /// 1.0
186	SNP_A-2200495	rs12642497	4	162024044	q32.2	/// /// FSTL5 /// RAPGEF2	upstream /// upstream /// downstream /// downstream	276061 /// 98934 /// 281005 /// 1742743	---	Caucasian /// Han Chinese /// Japanese /// Yoruban	A /// A /// A /// A	0.4583 /// 0.4111 /// 0.3778 /// 0.1525	0.5417 /// 0.5889 /// 0.6222 /// 0.8475
187	SNP_A-2206126	rs10901794	10	125960511	q26.13	OAT /// CHST15 /// OAT /// CHST15	downstream /// upstream /// downstream /// upstream	125365 /// 107305 /// 125361 /// 108581	613349 /// 613349	Caucasian /// Han Chinese /// Japanese /// Yoruban	G /// G /// G /// G	0.675 /// 0.8222 /// 0.8222 /// 1.0	0.325 /// 0.1778 /// 0.1778 /// 0.0
188	SNP_A-2210320	rs2979029	8	134119385	q24.22	TG /// TG /// /// /// /// /// /// TG	intron /// intron /// intron /// intron /// intron /// intron /// intron /// intron	0 /// 0 /// 0 /// 0 /// 0 /// 0 /// 0 /// 0	188450 /// 188450 /// 188450 /// 188450 /// 188450 /// 188450	Caucasian /// Han Chinese /// Japanese /// Yoruban	C /// C /// C /// T	0.4583 /// 0.2111 /// 0.2667 /// 0.5583	0.5417 /// 0.7889 /// 0.7333 /// 0.4417
189	SNP_A-2210357	rs10083490	14	105402418	q32.33	AHNAK2 /// PLD4 /// AHNAK2 /// PLD4	downstream /// downstream /// downstream /// downstream	1173 /// 2845 /// 1173 /// 2845	---	Caucasian /// Han Chinese /// Japanese /// Yoruban	A /// A /// A /// G	0.4333 /// 0.3111 /// 0.3444 /// 0.6	0.5667 /// 0.6889 /// 0.6556 /// 0.4
190	SNP_A-2214653	rs2102528	4	4631235	p16.2	///	intron /// intron	0 /// 0	---	Caucasian /// Han Chinese /// Japanese /// Yoruban	T /// T /// T /// C	0.6417 /// 0.7 /// 0.7556 /// 0.3167	0.3583 /// 0.3 /// 0.2444 /// 0.6833
191	SNP_A-2218325	rs4904920	14	92927655	q32.12	SLC24A4 /// /// /// SLC24A4 /// SLC24A4 /// SLC24A4 /// /// /// SLC24A4 /// SLC24A4 /// SLC24A4	intron /// intron /// intron /// intron /// intron /// intron /// intron /// intron /// intron /// intron /// intron	0 /// 0 /// 0 /// 0 /// 0 /// 0 /// 0 /// 0 /// 0 /// 0 /// 0	---	Caucasian /// Han Chinese /// Japanese /// Yoruban	T /// T /// T /// T	0.6583 /// 0.7667 /// 0.7778 /// 0.925	0.3417 /// 0.2333 /// 0.2222 /// 0.075
192	SNP_A-2219894	rs12915412	15	88138201	q25.3	NTRK3 /// /// NTRK3 /// NCRNA00052	downstream /// downstream /// downstream /// downstream	264781 /// 16455 /// 281787 /// 15284	---	Caucasian /// Han Chinese /// Japanese /// Yoruban	T /// T /// T /// G	0.5167 /// 0.5667 /// 0.7111 /// 0.4333	0.4833 /// 0.4333 /// 0.2889 /// 0.5667
193	SNP_A-2221293	rs3759671	14	57962816	q22.3	SLC35F4 /// /// SLC35F4 /// C14orf105	downstream /// upstream /// downstream /// upstream	67824 /// 2240 /// 67824 /// 2240	---	Caucasian /// Han Chinese /// Japanese /// Yoruban	T /// T /// T /// C	0.6333 /// 0.7778 /// 0.7667 /// 0.075	0.3667 /// 0.2222 /// 0.2333 /// 0.925
194	SNP_A-2222650	rs121008	17	32780734	q12	/// /// C17orf102 /// CCL1	upstream /// upstream /// downstream /// upstream	25597 /// 74512 /// 120408 /// 90482	---	Caucasian /// Han Chinese /// Japanese /// Yoruban	A /// T /// A /// A	0.4917 /// 0.5667 /// 0.4444 /// 0.2	0.5083 /// 0.4333 /// 0.5556 /// 0.8
195	SNP_A-2227621	rs2475792	6	86392102	q14.3	/// /// HTR1E /// SNHG5	upstream /// upstream /// upstream /// upstream	48987 /// 3651 /// 1254922 /// 3651	---	Caucasian /// Han Chinese /// Japanese /// Yoruban	C /// T /// T /// C	0.3167 /// 0.5111 /// 0.5667 /// 0.375	0.6833 /// 0.4889 /// 0.4333 /// 0.625
196	SNP_A-2230209	rs12231436	12	21649539	p12.1	RECQL /// RECQL /// RECQL /// RECQL /// RECQL /// RECQL	intron /// intron /// intron /// intron /// intron /// intron	0 /// 0 /// 0 /// 0 /// 0 /// 0	---	Caucasian /// Han Chinese /// Japanese /// Yoruban	C /// C /// C /// C	0.7667 /// 0.7111 /// 0.7 /// 1.0	0.2333 /// 0.2889 /// 0.3 /// 0.0
197	SNP_A-2235213	rs10794182	10	125980308	q26.13	OAT /// CHST15 /// OAT /// CHST15	downstream /// upstream /// downstream /// upstream	105568 /// 127102 /// 105564 /// 128378	613349 /// 613349	Caucasian /// Han Chinese /// Japanese /// Yoruban	G /// G /// G /// G	0.6 /// 0.7889 /// 0.7778 /// 0.5083	0.4 /// 0.2111 /// 0.2222 /// 0.4917
198	SNP_A-2237135	rs10786284	10	98135505	q24.1	TLL2 /// TLL2	intron /// intron	0 /// 0	---	Caucasian /// Han Chinese /// Japanese /// Yoruban	T /// A /// A /// A	0.6417 /// 0.3111 /// 0.3556 /// 0.4833	0.3583 /// 0.6889 /// 0.6444 /// 0.5167
199	SNP_A-2237255	rs29464	7	111629446	q31.1	DOCK4 /// DOCK4 /// DOCK4 /// DOCK4 /// DOCK4 /// /// /// DOCK4	intron /// intron /// intron /// intron /// intron /// intron /// intron /// intron	0 /// 0 /// 0 /// 0 /// 0 /// 0 /// 0 /// 0	---	Caucasian /// Han Chinese /// Japanese /// Yoruban	C /// C /// C /// T	0.3083 /// 0.4889 /// 0.4444 /// 0.525	0.6917 /// 0.5111 /// 0.5556 /// 0.475
200	SNP_A-2238124	rs11960484	5	56109154	q11.2	MAP3K1 /// /// MAP3K1 /// ANKRD55	upstream /// downstream /// upstream /// upstream	2247 /// 41031 /// 1746 /// 579968	---	Caucasian /// Han Chinese /// Japanese /// Yoruban	T /// C /// C /// C	0.625 /// 0.0778 /// 0.1 /// 0.1083	0.375 /// 0.9222 /// 0.9 /// 0.8917
201	SNP_A-2240006	rs2425593	20	41730463	q13.11	PTPRT /// PTPRT /// PTPRT /// PTPRT /// PTPRT /// PTPRT /// PTPRT /// PTPRT /// PTPRT	intron /// intron /// intron /// intron /// intron /// intron /// intron /// intron /// intron	0 /// 0 /// 0 /// 0 /// 0 /// 0 /// 0 /// 0 /// 0	---	Caucasian /// Han Chinese /// Japanese /// Yoruban	T /// T /// T /// C	0.525 /// 0.8222 /// 0.7111 /// 0.4417	0.475 /// 0.1778 /// 0.2889 /// 0.5583
202	SNP_A-2240876	rs2052941	2	222276477	q36.1	/// /// EPHA4 /// MIR4268	downstream /// downstream /// downstream /// upstream	6270 /// 248704 /// 6270 /// 1505191	---	Caucasian /// Han Chinese /// Japanese /// Yoruban	G /// G /// G /// G	0.7167 /// 0.7556 /// 0.7333 /// 0.9083	0.2833 /// 0.2444 /// 0.2667 /// 0.0917
203	SNP_A-2241220	rs6074460	20	12533539	p12.1	/// /// SPTLC3 /// BTBD3	upstream /// downstream /// upstream /// downstream	153524 /// 171636 /// 456088 /// 626296	---	Caucasian /// Han Chinese /// Japanese /// Yoruban	T /// T /// T /// T	0.7083 /// 0.7556 /// 0.6333 /// 0.85	0.2917 /// 0.2444 /// 0.3667 /// 0.15
204	SNP_A-2241574	rs1981867	16	80923769	q23.2	C16orf61 /// CDYL2 /// C16orf61 /// CDYL2	downstream /// upstream /// downstream /// upstream	85930 /// 85594 /// 85930 /// 85594	---	Caucasian /// Han Chinese /// Japanese /// Yoruban	A /// A /// A /// A	0.3333 /// 0.3444 /// 0.3889 /// 0.1583	0.6667 /// 0.6556 /// 0.6111 /// 0.8417
205	SNP_A-2243309	rs443731	X	68073323	q13.1	/// EFNB1 /// PJA1 /// EFNB1	downstream /// downstream /// downstream /// downstream	307371 /// 11333 /// 307258 /// 11317	300035 /// 300035	Caucasian /// Han Chinese /// Japanese /// Yoruban	C /// T /// T /// T	0.4167 /// 0.587 /// 0.7045 /// 0.7833	0.5833 /// 0.413 /// 0.2955 /// 0.2167
206	SNP_A-2244198	rs333338	3	124326801	q21.2	KALRN /// KALRN /// KALRN /// KALRN /// /// KALRN /// KALRN /// KALRN /// KALRN	intron /// intron /// intron /// intron /// intron /// intron /// intron /// intron /// intron	0 /// 0 /// 0 /// 0 /// 0 /// 0 /// 0 /// 0 /// 0	---	Caucasian /// Han Chinese /// Japanese /// Yoruban	T /// G /// G /// G	0.5167 /// 0.1556 /// 0.1667 /// 0.15	0.4833 /// 0.8444 /// 0.8333 /// 0.85
207	SNP_A-2244997	rs12927811	16	6137184	p13.3	/// /// RBFOX1 /// RBFOX1	upstream /// upstream /// intron /// intron	661725 /// 326395 /// 0 /// 0	---	Caucasian /// Han Chinese /// Japanese /// Yoruban	C /// T /// T /// T	0.4667 /// 0.7444 /// 0.6444 /// 0.8833	0.5333 /// 0.2556 /// 0.3556 /// 0.1167
208	SNP_A-2245311	rs12656805	5	38271796	p13.2	EGFLAM /// EGFLAM /// EGFLAM /// EGFLAM /// EGFLAM	intron /// intron /// intron /// intron /// intron	0 /// 0 /// 0 /// 0 /// 0	---	Caucasian /// Han Chinese /// Japanese /// Yoruban	C /// C /// C /// C	0.6333 /// 0.6667 /// 0.6667 /// 0.8083	0.3667 /// 0.3333 /// 0.3333 /// 0.1917
209	SNP_A-2246244	rs11027852	11	24399181	p14.3	/// /// LUZP2 /// LOC100500938	upstream /// upstream /// upstream /// upstream	78276 /// 59709 /// 119375 /// 1517209	---	Caucasian /// Han Chinese /// Japanese /// Yoruban	T /// T /// T /// T	0.5167 /// 0.6667 /// 0.6667 /// 0.8559	0.4833 /// 0.3333 /// 0.3333 /// 0.1441
210	SNP_A-2248775	rs4044321	5	166989513	q34	/// ODZ2	intron /// intron	0 /// 0	---	Caucasian /// Han Chinese /// Japanese /// Yoruban	A /// A /// A /// G	0.2917 /// 0.4111 /// 0.4667 /// 0.6	0.7083 /// 0.5889 /// 0.5333 /// 0.4
211	SNP_A-2249125	rs4792606	17	15324668	p12	CDRT4 /// /// /// TEKT3	downstream /// downstream /// downstream /// upstream	14664 /// 12663 /// 14664 /// 79710	---	Caucasian /// Han Chinese /// Japanese /// Yoruban	C /// A /// A /// C	0.7417 /// 0.4333 /// 0.3667 /// 0.7917	0.2583 /// 0.5667 /// 0.6333 /// 0.2083
212	SNP_A-2252478	rs967367	3	186734466	q27.3	ST6GAL1 /// ST6GAL1 /// ST6GAL1 /// ST6GAL1 /// ST6GAL1 /// ST6GAL1 /// ST6GAL1 /// ST6GAL1 /// ST6GAL1 /// ST6GAL1 /// ST6GAL1	intron /// intron /// intron /// intron /// intron /// intron /// intron /// intron /// intron /// intron /// intron	0 /// 0 /// 0 /// 0 /// 0 /// 0 /// 0 /// 0 /// 0 /// 0 /// 0	---	Caucasian /// Han Chinese /// Japanese /// Yoruban	T /// T /// T /// T	0.6417 /// 0.6444 /// 0.6444 /// 0.8083	0.3583 /// 0.3556 /// 0.3556 /// 0.1917
213	SNP_A-2252604	rs1173419	6	86402163	q14.3	/// /// HTR1E /// SNHG5	upstream /// upstream /// upstream /// upstream	38926 /// 13712 /// 1244861 /// 13712	---	Caucasian /// Han Chinese /// Japanese /// Yoruban	G /// A /// A /// G	0.675 /// 0.4889 /// 0.4333 /// 0.625	0.325 /// 0.5111 /// 0.5667 /// 0.375
214	SNP_A-2253050	rs13430983	2	239485773	q37.3	/// /// TWIST2 ///	upstream /// upstream /// upstream /// upstream	143192 /// 22078 /// 270900 /// 21633	---	Caucasian /// Han Chinese /// Japanese /// Yoruban	G /// G /// G /// A	0.55 /// 0.6556 /// 0.7556 /// 0.3583	0.45 /// 0.3444 /// 0.2444 /// 0.6417
215	SNP_A-2253762	rs35779952	16	6125174	p13.3	/// /// RBFOX1 /// RBFOX1	upstream /// upstream /// intron /// intron	673735 /// 314385 /// 0 /// 0	---	Caucasian /// Han Chinese /// Japanese /// Yoruban	T /// T /// T /// T	0.5167 /// 0.6778 /// 0.6444 /// 0.8333	0.4833 /// 0.3222 /// 0.3556 /// 0.1667
216	SNP_A-2256038	rs6808673	3	24191199	p24.2	/// THRB /// THRB /// THRB /// THRB /// THRB /// THRB /// THRB /// THRB /// THRB /// THRB	intron /// intron /// intron /// intron /// intron /// intron /// intron /// intron /// intron /// intron /// intron	0 /// 0 /// 0 /// 0 /// 0 /// 0 /// 0 /// 0 /// 0 /// 0 /// 0	190160 /// 190160 /// 190160 /// 190160 /// 190160 /// 190160 /// 190160 /// 190160 /// 190160 /// 190160 /// 190160 /// 190160 /// 190160 /// 190160 /// 190160 /// 190160 /// 190160 /// 190160 /// 190160 /// 190160 /// 190160 /// 190160 /// 190160 /// 190160 /// 190160 /// 190160 /// 190160 /// 190160 /// 190160 /// 190160	Caucasian /// Han Chinese /// Japanese /// Yoruban	T /// T /// T /// A	0.6167 /// 0.7889 /// 0.7111 /// 0.475	0.3833 /// 0.2111 /// 0.2889 /// 0.525
217	SNP_A-2257271	rs12243176	10	115370254	q25.3	NRAP /// NRAP /// NRAP /// NRAP /// NRAP /// NRAP /// NRAP /// NRAP /// NRAP	intron /// intron /// intron /// synon /// synon /// synon /// synon /// synon /// synon	0 /// 0 /// 0 /// 0 /// 0 /// 0 /// 0 /// 0 /// 0	---	Caucasian /// Han Chinese /// Japanese /// Yoruban	A /// A /// A /// G	0.5 /// 0.4333 /// 0.4222 /// 0.6667	0.5 /// 0.5667 /// 0.5778 /// 0.3333
218	SNP_A-2259900	rs7572174	2	89110261	p11.2	/// LOC654342 /// ANKRD36BP2	exon /// downstream /// downstream	0 /// 2714448 /// 4152	---	Caucasian /// Han Chinese /// Japanese /// Yoruban	G /// G /// G /// G	0.675 /// 0.7222 /// 0.6 /// 0.9167	0.325 /// 0.2778 /// 0.4 /// 0.0833
219	SNP_A-2261144	rs934932	4	162020163	q32.2	/// /// FSTL5 /// RAPGEF2	upstream /// upstream /// downstream /// downstream	279942 /// 95053 /// 284886 /// 1738862	---	Caucasian /// Han Chinese /// Japanese /// Yoruban	G /// G /// G /// G	0.5417 /// 0.6 /// 0.6222 /// 0.8417	0.4583 /// 0.4 /// 0.3778 /// 0.1583
220	SNP_A-2264780	rs7043970	9	119988498	q33.1	ASTN2 /// ASTN2 /// ASTN2 /// ASTN2 /// ASTN2 /// ASTN2	intron /// intron /// intron /// intron /// intron /// intron	0 /// 0 /// 0 /// 0 /// 0 /// 0	---	Caucasian /// Han Chinese /// Japanese /// Yoruban	C /// C /// C /// C	0.4 /// 0.1111 /// 0.0778 /// 0.4833	0.6 /// 0.8889 /// 0.9222 /// 0.5167
221	SNP_A-2264858	rs4691732	4	162023452	q32.2	/// /// FSTL5 /// RAPGEF2	upstream /// upstream /// downstream /// downstream	276653 /// 98342 /// 281597 /// 1742151	---	Caucasian /// Han Chinese /// Japanese /// Yoruban	A /// A /// A /// A	0.4583 /// 0.4 /// 0.3778 /// 0.1583	0.5417 /// 0.6 /// 0.6222 /// 0.8417
222	SNP_A-2264927	rs2279758	12	106587725	q23.3	CKAP4 /// NUAK1 /// CKAP4 /// NUAK1	downstream /// upstream /// downstream /// upstream	43934 /// 53914 /// 43934 /// 53914	---	Caucasian /// Han Chinese /// Japanese /// Yoruban	G /// A /// A /// A	0.5083 /// 0.3333 /// 0.3222 /// 0.2	0.4917 /// 0.6667 /// 0.6778 /// 0.8
223	SNP_A-2275623	rs9675310	17	49519685	q21.33	/// CA10 /// UTP18	intron /// downstream /// downstream	0 /// 187989 /// 144393	---	Caucasian /// Han Chinese /// Japanese /// Yoruban	G /// A /// A /// A	0.575 /// 0.2778 /// 0.4333 /// 0.5	0.425 /// 0.7222 /// 0.5667 /// 0.5
224	SNP_A-2278186	rs9520249	13	107595783	q33.3	/// /// FAM155A /// ARGLU1	downstream /// upstream /// downstream /// upstream	31503 /// 876 /// 225096 /// 375269	---	Caucasian /// Han Chinese /// Japanese /// Yoruban	A /// A /// A /// A	0.3083 /// 0.0889 /// 0.1222 /// 0.0	0.6917 /// 0.9111 /// 0.8778 /// 1.0
225	SNP_A-2278198	rs6862891	5	31748611	p13.3	PDZD2 /// PDZD2 /// /// PDZD2 /// PDZD2 /// C5orf22	intron /// intron /// intron /// intron /// upstream /// downstream	0 /// 0 /// 0 /// 0 /// 50420 /// 193446	---	Caucasian /// Han Chinese /// Japanese /// Yoruban	C /// C /// C /// C	0.4333 /// 0.4778 /// 0.4333 /// 0.2966	0.5667 /// 0.5222 /// 0.5667 /// 0.7034
226	SNP_A-2278280	rs7547839	1	166334060	q24.1	/// /// FMO9P /// FAM78B	downstream /// downstream /// upstream /// upstream	22904 /// 29061 /// 239093 /// 198102	---	Caucasian /// Han Chinese /// Japanese /// Yoruban	A /// G /// G /// G	0.3083 /// 0.9 /// 0.8222 /// 0.5167	0.6917 /// 0.1 /// 0.1778 /// 0.4833
227	SNP_A-2279767	rs8087306	18	9094245	p11.22	NDUFV2 /// /// NDUFV2 /// KIAA0802	upstream /// downstream /// upstream /// downstream	8383 /// 73480 /// 8383 /// 261470	600532 /// 600532	Caucasian /// Han Chinese /// Japanese /// Yoruban	C /// C /// G /// G	0.2667 /// 0.4 /// 0.5111 /// 0.6333	0.7333 /// 0.6 /// 0.4889 /// 0.3667
228	SNP_A-2281182	rs11679638	2	28319739	p23.2	BRE /// BRE /// BRE /// MRPL33 /// BRE /// BRE /// BRE /// /// BRE /// BRE /// BRE /// BRE /// BRE	intron /// intron /// intron /// intron /// intron /// intron /// intron /// intron /// intron /// intron /// intron /// intron /// intron	0 /// 0 /// 0 /// 0 /// 0 /// 0 /// 0 /// 0 /// 0 /// 0 /// 0 /// 0 /// 0	---	Caucasian /// Han Chinese /// Japanese /// Yoruban	T /// T /// T /// T	0.6 /// 0.7222 /// 0.7778 /// 0.7917	0.4 /// 0.2778 /// 0.2222 /// 0.2083
229	SNP_A-2281453	rs17717216	7	28482424	p15.1	CREB5 /// /// CREB5 /// CREB5 /// CREB5 /// CREB5 /// CREB5 /// CREB5 /// CREB5 /// CREB5	intron /// intron /// intron /// intron /// intron /// intron /// intron /// intron /// intron /// intron	0 /// 0 /// 0 /// 0 /// 0 /// 0 /// 0 /// 0 /// 0 /// 0	---	Caucasian /// Han Chinese /// Japanese /// Yoruban	C /// C /// C /// C	0.2333 /// 0.0111 /// 0.0111 /// 0.0083	0.7667 /// 0.9889 /// 0.9889 /// 0.9917
230	SNP_A-2289652	rs10944128	6	86180732	q14.3	NT5E /// NT5E /// NT5E /// NT5E /// NT5E ///	intron /// intron /// intron /// intron /// intron /// intron	0 /// 0 /// 0 /// 0 /// 0 /// 0	---	Caucasian /// Han Chinese /// Japanese /// Yoruban	A /// C /// C /// C	0.35 /// 0.6111 /// 0.6889 /// 0.7583	0.65 /// 0.3889 /// 0.3111 /// 0.2417
231	SNP_A-2291696	rs10971413	9	341063	p24.3	DOCK8 /// DOCK8 /// DOCK8 /// DOCK8 /// DOCK8 /// DOCK8 /// /// DOCK8 /// DOCK8 /// DOCK8	intron /// intron /// intron /// intron /// intron /// intron /// intron /// intron /// intron /// intron	0 /// 0 /// 0 /// 0 /// 0 /// 0 /// 0 /// 0 /// 0 /// 0	611432 /// 611432 /// 611432 /// 611432 /// 611432 /// 611432 /// 611432 /// 611432 /// 611432 /// 611432 /// 611432 /// 611432 /// 611432 /// 611432 /// 611432 /// 611432 /// 611432 /// 611432	Caucasian /// Han Chinese /// Japanese /// Yoruban	A /// C /// C /// C	0.475 /// 0.8444 /// 0.7444 /// 0.7966	0.525 /// 0.1556 /// 0.2556 /// 0.2034
232	SNP_A-2292149	rs6781114	3	186734447	q27.3	ST6GAL1 /// ST6GAL1 /// ST6GAL1 /// ST6GAL1 /// ST6GAL1 /// ST6GAL1 /// ST6GAL1 /// ST6GAL1 /// ST6GAL1 /// ST6GAL1 /// ST6GAL1	intron /// intron /// intron /// intron /// intron /// intron /// intron /// intron /// intron /// intron /// intron	0 /// 0 /// 0 /// 0 /// 0 /// 0 /// 0 /// 0 /// 0 /// 0 /// 0	---	Caucasian /// Han Chinese /// Japanese /// Yoruban	A /// A /// A /// A	0.425 /// 0.4111 /// 0.3111 /// 0.1583	0.575 /// 0.5889 /// 0.6889 /// 0.8417
233	SNP_A-2292754	rs10789451	1	39069366	p34.3	/// /// RRAGC ///	upstream /// downstream /// downstream /// downstream	105236 /// 127210 /// 235649 /// 514365	---	Caucasian /// Han Chinese /// Japanese /// Yoruban	T /// T /// T /// T	0.6583 /// 0.8556 /// 0.8667 /// 0.675	0.3417 /// 0.1444 /// 0.1333 /// 0.325
234	SNP_A-2293223	rs39773	7	111632067	q31.1	DOCK4 /// DOCK4 /// DOCK4 /// DOCK4 /// DOCK4 /// /// /// DOCK4	intron /// intron /// intron /// intron /// intron /// intron /// intron /// intron	0 /// 0 /// 0 /// 0 /// 0 /// 0 /// 0 /// 0	---	Caucasian /// Han Chinese /// Japanese /// Yoruban	G /// G /// G /// A	0.6917 /// 0.5222 /// 0.5556 /// 0.4417	0.3083 /// 0.4778 /// 0.4444 /// 0.5583
235	SNP_A-2293308	rs4679115	3	125997198	q21.3	/// /// KLF15 /// ALDH1L1	intron /// intron /// downstream /// upstream	0 /// 0 /// 64280 /// 97713	---	Caucasian /// Han Chinese /// Japanese /// Yoruban	C /// C /// C /// T	0.4833 /// 0.3111 /// 0.3889 /// 0.7583	0.5167 /// 0.6889 /// 0.6111 /// 0.2417
236	SNP_A-2294027	rs17550669	2	117197204	q14.1	/// DPP10 /// DDX18 /// DPP10	downstream /// downstream /// upstream /// downstream	286825 /// 593876 /// 1375051 /// 594878	---	Caucasian /// Han Chinese /// Japanese /// Yoruban	C /// T /// T /// T	0.4333 /// 0.7667 /// 0.7667 /// 0.8833	0.5667 /// 0.2333 /// 0.2333 /// 0.1167
237	SNP_A-2294125	rs1159137	2	50233541	p16.3	NRXN1 /// NRXN1 /// NRXN1 /// NRXN1 /// NRXN1 /// /// NRXN1 /// NRXN1 /// NRXN1 /// NRXN1	intron /// intron /// intron /// intron /// intron /// intron /// intron /// intron /// intron /// intron	0 /// 0 /// 0 /// 0 /// 0 /// 0 /// 0 /// 0 /// 0 /// 0	600565 /// 600565 /// 600565 /// 600565 /// 600565 /// 600565 /// 600565 /// 600565 /// 600565 /// 600565 /// 600565 /// 600565 /// 600565 /// 600565 /// 600565 /// 600565 /// 600565 /// 600565	Caucasian /// Han Chinese /// Japanese /// Yoruban	G /// G /// G /// G	0.5667 /// 0.7333 /// 0.7111 /// 0.65	0.4333 /// 0.2667 /// 0.2889 /// 0.35
238	SNP_A-2295241	rs7674778	4	82498393	q21.22	/// HNRNPD /// RASGEF1B	intron /// downstream /// upstream	0 /// 776074 /// 105332	---	Caucasian /// Han Chinese /// Japanese /// Yoruban	A /// G /// G /// A	0.4167 /// 0.6778 /// 0.5778 /// 0.3083	0.5833 /// 0.3222 /// 0.4222 /// 0.6917
239	SNP_A-2296754	rs4962733	10	126016779	q26.13	OAT /// CHST15 /// OAT /// CHST15	downstream /// upstream /// downstream /// upstream	69097 /// 163573 /// 69093 /// 164849	613349 /// 613349	Caucasian /// Han Chinese /// Japanese /// Yoruban	G /// G /// G /// G	0.3417 /// 0.1667 /// 0.1111 /// 0.1	0.6583 /// 0.8333 /// 0.8889 /// 0.9
240	SNP_A-2297024	rs11955428	5	171799868	q35.1	/// SH3PXD2B /// SH3PXD2B	intron /// intron /// intron	0 /// 0 /// 0	613293 /// 613293	Caucasian /// Han Chinese /// Japanese /// Yoruban	T /// G /// G /// T	0.55 /// 0.2444 /// 0.3778 /// 0.5583	0.45 /// 0.7556 /// 0.6222 /// 0.4417
241	SNP_A-2301979	rs10105966	8	117631352	q23.3	/// /// EIF3H /// TRPS1	downstream /// upstream /// downstream /// upstream	23017 /// 215357 /// 25703 /// 950124	604386 /// 604386	Caucasian /// Han Chinese /// Japanese /// Yoruban	G /// A /// A /// A	0.6333 /// 0.2222 /// 0.2778 /// 0.0917	0.3667 /// 0.7778 /// 0.7222 /// 0.9083
242	SNP_A-2305135	rs9894980	17	8704176	p13.1	/// MFSD6L /// PIK3R6 /// MFSD6L	downstream /// upstream /// downstream /// upstream	1865 /// 1590 /// 1879 /// 1509	---	Caucasian /// Han Chinese /// Japanese /// Yoruban	C /// C /// C /// A	0.8167 /// 0.8667 /// 0.9111 /// 0.5	0.1833 /// 0.1333 /// 0.0889 /// 0.5
243	SNP_A-2307615	rs10871753	18	55956865	q21.31	NEDD4L /// NEDD4L /// NEDD4L /// NEDD4L /// NEDD4L /// NEDD4L /// NEDD4L /// NEDD4L /// NEDD4L /// NEDD4L /// NEDD4L /// NEDD4L /// NEDD4L /// NEDD4L /// NEDD4L /// NEDD4L /// NEDD4L /// NEDD4L /// NEDD4L	intron /// intron /// intron /// intron /// intron /// intron /// intron /// intron /// intron /// intron /// intron /// intron /// intron /// intron /// intron /// intron /// intron /// intron /// intron	0 /// 0 /// 0 /// 0 /// 0 /// 0 /// 0 /// 0 /// 0 /// 0 /// 0 /// 0 /// 0 /// 0 /// 0 /// 0 /// 0 /// 0 /// 0	---	Caucasian /// Han Chinese /// Japanese /// Yoruban	C /// C /// C /// A	0.5083 /// 0.6778 /// 0.7222 /// 0.2333	0.4917 /// 0.3222 /// 0.2778 /// 0.7667
244	SNP_A-2307985	rs2653523	10	11288390	p14	CELF2 /// CELF2 /// CELF2 /// CELF2 /// CELF2 /// CELF2 /// CELF2 /// CELF2 /// CELF2 /// CELF2 /// CELF2 /// CELF2 /// CELF2	intron /// intron /// intron /// intron /// intron /// intron /// intron /// intron /// intron /// intron /// intron /// intron /// intron	0 /// 0 /// 0 /// 0 /// 0 /// 0 /// 0 /// 0 /// 0 /// 0 /// 0 /// 0 /// 0	---	Caucasian /// Han Chinese /// Japanese /// Yoruban	G /// G /// G /// G	0.6 /// 0.9444 /// 0.9111 /// 0.625	0.4 /// 0.0556 /// 0.0889 /// 0.375
245	SNP_A-2309991	rs1501477	X	145136732	q27.3	/// /// CXorf51 /// MIR891A	downstream /// upstream /// downstream /// upstream	372242 /// 27342 /// 754570 /// 27342	---	Caucasian /// Han Chinese /// Japanese /// Yoruban	C /// C /// C /// C	0.3333 /// 0.3696 /// 0.2955 /// 0.2333	0.6667 /// 0.6304 /// 0.7045 /// 0.7667
246	SNP_A-2310381	rs2188690	7	89333673	q21.13	/// /// DPY19L2P4 /// ZNF804B	upstream /// downstream /// upstream /// downstream	42230 /// 210097 /// 415041 /// 367327	---	Caucasian /// Han Chinese /// Japanese /// Yoruban	G /// G /// G /// A	0.7 /// 0.75 /// 0.6111 /// 0.4333	0.3 /// 0.25 /// 0.3889 /// 0.5667
247	SNP_A-2310763	rs11154726	6	99618365	q16.2	/// FBXL4 /// C6orf168 /// FBXL4	upstream /// upstream /// downstream /// upstream	4255 /// 222516 /// 102428 /// 222516	---	Caucasian /// Han Chinese /// Japanese /// Yoruban	C /// C /// C /// C	0.275 /// 0.0 /// 0.0 /// 0.1583	0.725 /// 1.0 /// 1.0 /// 0.8417
248	SNP_A-2311317	rs262254	2	180903932	q31.3	/// CWC22 /// UBE2E3 /// CWC22	downstream /// upstream /// upstream /// upstream	532507 /// 32092 /// 941180 /// 32152	---	Caucasian /// Han Chinese /// Japanese /// Yoruban	T /// C /// C /// T	0.5167 /// 0.0889 /// 0.1 /// 0.6917	0.4833 /// 0.9111 /// 0.9 /// 0.3083
249	SNP_A-2314090	rs4847000	1	230781741	q42.2	/// COG2 /// /// COG2 /// COG2 /// COG2	intron /// intron /// intron /// intron /// intron /// intron	0 /// 0 /// 0 /// 0 /// 0 /// 0	---	Caucasian /// Han Chinese /// Japanese /// Yoruban	T /// T /// C /// T	0.8083 /// 0.5889 /// 0.4667 /// 0.6667	0.1917 /// 0.4111 /// 0.5333 /// 0.3333
250	SNP_A-4192461	rs1037215	X	5021491	p22.32	/// /// NLGN4X /// LOC389906	downstream /// upstream /// downstream /// upstream	65468 /// 384536 /// 786592 /// 1259556	---	Caucasian /// Han Chinese /// Japanese /// Yoruban	G /// G /// G /// G	0.8 /// 1.0 /// 1.0 /// 0.7333	0.2 /// 0.0 /// 0.0 /// 0.2667
251	SNP_A-4195360	rs2873231	X	139914959	q27.1	/// CDR1 /// MIR320D2 /// CDR1	downstream /// upstream /// downstream /// upstream	93378 /// 48236 /// 93378 /// 48236	---	Caucasian /// Han Chinese /// Japanese /// Yoruban	G /// A /// A /// G	0.5833 /// 0.2174 /// 0.2955 /// 0.65	0.4167 /// 0.7826 /// 0.7045 /// 0.35
252	SNP_A-4196334	rs2422930	20	4710445	p13	PRNT /// PRND /// PRNT /// PRND	downstream /// downstream /// downstream /// downstream	1483 /// 1339 /// 1483 /// 1339	---	Caucasian /// Han Chinese /// Japanese /// Yoruban	C /// C /// C /// C	0.4833 /// 0.4778 /// 0.4444 /// 0.3417	0.5167 /// 0.5222 /// 0.5556 /// 0.6583
253	SNP_A-4198268	rs7634041	3	1822101	p26.3	/// /// CNTN4 /// CNTN6	upstream /// downstream /// upstream /// downstream	125234 /// 49943 /// 318449 /// 376823	---	Caucasian /// Han Chinese /// Japanese /// Yoruban	G /// G /// G /// A	0.825 /// 0.7222 /// 0.8556 /// 0.3417	0.175 /// 0.2778 /// 0.1444 /// 0.6583
254	SNP_A-4198439	rs4371707	5	65823758	q12.3	/// /// MAST4 /// SREK1	upstream /// upstream /// upstream /// downstream	44127 /// 16326 /// 68418 /// 347044	---	Caucasian /// Han Chinese /// Japanese /// Yoruban	G /// A /// A /// A	0.525 /// 0.0556 /// 0.0222 /// 0.225	0.475 /// 0.9444 /// 0.9778 /// 0.775
255	SNP_A-4203273	rs6453644	6	73865196	q13	KCNQ5 /// KCNQ5 /// KCNQ5 /// KCNQ5 /// KCNQ5 /// KCNQ5 /// KCNQ5 /// KCNQ5 /// KCNQ5 /// KCNQ5 /// KCNQ5 /// KCNQ5 /// KCNQ5	intron /// intron /// intron /// intron /// intron /// intron /// intron /// intron /// intron /// intron /// intron /// intron /// intron	0 /// 0 /// 0 /// 0 /// 0 /// 0 /// 0 /// 0 /// 0 /// 0 /// 0 /// 0 /// 0	---	Caucasian /// Han Chinese /// Japanese /// Yoruban	T /// T /// T /// T	0.65 /// 0.9111 /// 0.8556 /// 0.8833	0.35 /// 0.0889 /// 0.1444 /// 0.1167
256	SNP_A-4204578	rs420537	3	11886751	p25.2	C3orf31 /// C3orf31 /// C3orf31 /// C3orf31 /// C3orf31 /// C3orf31 /// /// C3orf31	intron /// intron /// intron /// intron /// intron /// intron /// intron /// intron	0 /// 0 /// 0 /// 0 /// 0 /// 0 /// 0 /// 0	---	Caucasian /// Han Chinese /// Japanese /// Yoruban	G /// A /// A /// A	0.5417 /// 0.2778 /// 0.2444 /// 0.181	0.4583 /// 0.7222 /// 0.7556 /// 0.819
257	SNP_A-4204648	rs17648656	8	30854379	p12	PURG /// PURG	intron /// intron	0 /// 0	---	Caucasian /// Han Chinese /// Japanese /// Yoruban	G /// A /// A /// G	0.5083 /// 0.2667 /// 0.2111 /// 0.9083	0.4917 /// 0.7333 /// 0.7889 /// 0.0917
258	SNP_A-4206988	rs506305	11	116520469	q23.3	/// /// BUD13 /// LOC283143	intron /// intron /// downstream /// upstream	0 /// 0 /// 98417 /// 889551	---	Caucasian /// Han Chinese /// Japanese /// Yoruban	T /// C /// T /// T	0.7167 /// 0.4889 /// 0.5333 /// 0.575	0.2833 /// 0.5111 /// 0.4667 /// 0.425
259	SNP_A-4210763	rs3924788	4	183807365	q35.1	DCTD /// /// DCTD /// ODZ3	downstream /// downstream /// downstream /// downstream	3848 /// 59847 /// 3879 /// 83188	---	Caucasian /// Han Chinese /// Japanese /// Yoruban	T /// T /// C /// T	0.5167 /// 0.5111 /// 0.3667 /// 0.8083	0.4833 /// 0.4889 /// 0.6333 /// 0.1917
260	SNP_A-4214270	rs4942595	13	47548021	q14.2	/// /// SUCLA2 /// HTR2A	upstream /// upstream /// downstream /// upstream	333196 /// 16584 /// 968770 /// 76852	603921 /// 182135 /// 182135 /// 182135 /// 182135 /// 182135 /// 182135	Caucasian /// Han Chinese /// Japanese /// Yoruban	T /// C /// C /// T	0.575 /// 0.4333 /// 0.4444 /// 0.6083	0.425 /// 0.5667 /// 0.5556 /// 0.3917
261	SNP_A-4218557	rs6807275	3	14274451	p25.1	/// /// SLC6A6 /// LSM3	downstream /// upstream /// upstream /// downstream	39422 /// 31831 /// 169655 /// 34582	---	Caucasian /// Han Chinese /// Japanese /// Yoruban	T /// C /// C /// T	0.675 /// 0.4778 /// 0.3 /// 0.9083	0.325 /// 0.5222 /// 0.7 /// 0.0917
262	SNP_A-4221514	rs10885343	10	114159452	q25.2	ACSL5 /// /// ACSL5 /// ACSL5 /// ACSL5 /// ACSL5 /// ACSL5 /// ACSL5 /// ACSL5 /// ACSL5	intron /// intron /// intron /// intron /// intron /// intron /// intron /// intron /// intron /// intron	0 /// 0 /// 0 /// 0 /// 0 /// 0 /// 0 /// 0 /// 0 /// 0	---	Caucasian /// Han Chinese /// Japanese /// Yoruban	C /// C /// T /// T	0.4083 /// 0.4778 /// 0.5333 /// 0.6917	0.5917 /// 0.5222 /// 0.4667 /// 0.3083
263	SNP_A-4226276	rs2306159	10	114200355	q25.2	ZDHHC6 /// ZDHHC6 /// ZDHHC6	synon /// synon /// synon	0 /// 0 /// 0	---	Caucasian /// Han Chinese /// Japanese /// Yoruban	G /// A /// A /// A	0.6667 /// 0.4333 /// 0.4 /// 0.3917	0.3333 /// 0.5667 /// 0.6 /// 0.6083
264	SNP_A-4228698	rs6961988	7	78066797	q21.11	MAGI2 /// MAGI2 /// /// /// /// MAGI2	intron /// intron /// intron /// intron /// intron /// intron	0 /// 0 /// 0 /// 0 /// 0 /// 0	---	Caucasian /// Han Chinese /// Japanese /// Yoruban	C /// A /// A /// C	0.5167 /// 0.3778 /// 0.4778 /// 0.7667	0.4833 /// 0.6222 /// 0.5222 /// 0.2333
265	SNP_A-4229353	rs10052330	5	156789051	q33.3	/// CYFIP2 /// /// CYFIP2 /// /// /// /// CYFIP2 /// /// CYFIP2 /// /// /// CYFIP2 /// CYFIP2 /// CYFIP2	intron /// intron /// intron /// intron /// intron /// intron /// intron /// intron /// intron /// intron /// intron /// intron /// intron /// intron /// intron	0 /// 0 /// 0 /// 0 /// 0 /// 0 /// 0 /// 0 /// 0 /// 0 /// 0 /// 0 /// 0 /// 0 /// 0	---	Caucasian /// Han Chinese /// Japanese /// Yoruban	C /// C /// C /// T	0.3475 /// 0.3667 /// 0.2556 /// 0.8333	0.6525 /// 0.6333 /// 0.7444 /// 0.1667
266	SNP_A-4230702	rs6675857	1	8652154	p36.23	RERE /// RERE /// RERE /// RERE /// /// RERE /// RERE /// RERE	intron /// intron /// intron /// intron /// intron /// intron /// intron /// intron	0 /// 0 /// 0 /// 0 /// 0 /// 0 /// 0 /// 0	---	Caucasian /// Han Chinese /// Japanese /// Yoruban	G /// A /// A /// G	0.675 /// 0.1222 /// 0.2111 /// 1.0	0.325 /// 0.8778 /// 0.7889 /// 0.0
267	SNP_A-4232521	rs6991172	8	457775	p23.3	C8orf42 /// /// C8orf42 /// C8orf42	intron /// intron /// intron /// intron	0 /// 0 /// 0 /// 0	---	Caucasian /// Han Chinese /// Japanese /// Yoruban	T /// T /// T /// T	0.65 /// 0.5111 /// 0.6 /// 0.7	0.35 /// 0.4889 /// 0.4 /// 0.3
268	SNP_A-4233723	rs7643223	3	163726233	q26.1	/// /// SI /// LOC647107	downstream /// upstream /// downstream /// upstream	163026 /// 5980 /// 970453 /// 705144	609845	Caucasian /// Han Chinese /// Japanese /// Yoruban	A /// A /// A /// A	0.5 /// 0.3667 /// 0.3778 /// 0.2167	0.5 /// 0.6333 /// 0.6222 /// 0.7833
269	SNP_A-4237526	rs11150233	16	79993886	q23.2	/// DYNLRB2 /// MAF	intron /// upstream /// upstream	0 /// 580968 /// 359264	177075	Caucasian /// Han Chinese /// Japanese /// Yoruban	G /// T /// T /// T	0.4917 /// 0.5111 /// 0.5444 /// 0.8583	0.5083 /// 0.4889 /// 0.4556 /// 0.1417
270	SNP_A-4237693	rs1832548	10	130333624	q26.2	/// /// MGMT /// MKI67	downstream /// upstream /// upstream /// upstream	362142 /// 215146 /// 931830 /// 409156	---	Caucasian /// Han Chinese /// Japanese /// Yoruban	T /// T /// T /// T	0.5833 /// 0.8222 /// 0.9222 /// 0.75	0.4167 /// 0.1778 /// 0.0778 /// 0.25
271	SNP_A-4237839	rs2282949	7	87633504	q21.12	ADAM22 /// ADAM22 /// ADAM22 /// ADAM22 /// ADAM22 /// ADAM22 /// ADAM22 /// ADAM22 /// ADAM22 /// ADAM22 /// ADAM22 /// ADAM22 /// ADAM22 /// ADAM22	intron /// intron /// intron /// intron /// intron /// intron /// intron /// intron /// intron /// intron /// intron /// intron /// intron /// intron	0 /// 0 /// 0 /// 0 /// 0 /// 0 /// 0 /// 0 /// 0 /// 0 /// 0 /// 0 /// 0 /// 0	---	Caucasian /// Han Chinese /// Japanese /// Yoruban	G /// A /// A /// G	0.5833 /// 0.3556 /// 0.2889 /// 0.5167	0.4167 /// 0.6444 /// 0.7111 /// 0.4833
272	SNP_A-4238621	rs1012579	7	91177611	q21.2	/// MTERF /// FZD1	intron /// downstream /// downstream	0 /// 324410 /// 279479	---	Caucasian /// Han Chinese /// Japanese /// Yoruban	C /// T /// C /// T	0.45 /// 0.6111 /// 0.5 /// 0.5583	0.55 /// 0.3889 /// 0.5 /// 0.4417
273	SNP_A-4240722	rs4691731	4	162023392	q32.2	/// /// FSTL5 /// RAPGEF2	upstream /// upstream /// downstream /// downstream	276713 /// 98282 /// 281657 /// 1742091	---	Caucasian /// Han Chinese /// Japanese /// Yoruban	A /// A /// A /// A	0.45 /// 0.4 /// 0.3778 /// 0.1583	0.55 /// 0.6 /// 0.6222 /// 0.8417
274	SNP_A-4241815	rs7606592	2	153347813	q23.3	FMNL2 /// FMNL2 /// FMNL2	intron /// intron /// intron	0 /// 0 /// 0	---	Caucasian /// Han Chinese /// Japanese /// Yoruban	T /// A /// A /// A	0.7583 /// 0.2778 /// 0.2556 /// 0.4167	0.2417 /// 0.7222 /// 0.7444 /// 0.5833
275	SNP_A-4246571	rs10878858	12	69120641	q15	/// NUP107 /// NUP107 /// NUP107	intron /// intron /// intron /// intron	0 /// 0 /// 0 /// 0	---	Caucasian /// Han Chinese /// Japanese /// Yoruban	T /// T /// T /// T	0.7167 /// 0.6889 /// 0.7111 /// 0.7167	0.2833 /// 0.3111 /// 0.2889 /// 0.2833
276	SNP_A-4247451	rs10830804	11	91715476	q14.3	/// /// FAT3 /// CHORDC1	upstream /// upstream /// upstream /// upstream	178796 /// 32276 /// 369786 /// 1758944	---	Caucasian /// Han Chinese /// Japanese /// Yoruban	C /// G /// G /// C	0.4167 /// 0.7222 /// 0.7778 /// 0.0333	0.5833 /// 0.2778 /// 0.2222 /// 0.9667
277	SNP_A-4254213	rs10097488	8	27885140	p21.1	C8orf80 /// C8orf80 /// C8orf80	intron /// intron /// intron	0 /// 0 /// 0	---	Caucasian /// Han Chinese /// Japanese /// Yoruban	A /// A /// A /// G	0.4167 /// 0.0667 /// 0.1222 /// 0.5667	0.5833 /// 0.9333 /// 0.8778 /// 0.4333
278	SNP_A-4254392	rs2422136	1	72618544	p31.1	NEGR1 /// NEGR1 /// NEGR1	intron /// intron /// intron	0 /// 0 /// 0	---	Caucasian /// Han Chinese /// Japanese /// Yoruban	G /// G /// G /// T	0.4833 /// 0.1111 /// 0.1889 /// 0.6417	0.5167 /// 0.8889 /// 0.8111 /// 0.3583
279	SNP_A-4255233	rs394338	15	62608319	q22.2	/// FLJ38723 /// MGC15885 /// C2CD4B	downstream /// upstream /// downstream /// upstream	45907 /// 67325 /// 321052 /// 150837	---	Caucasian /// Han Chinese /// Japanese /// Yoruban	C /// C /// C /// C	0.3333 /// 0.375 /// 0.4444 /// 0.1833	0.6667 /// 0.625 /// 0.5556 /// 0.8167
280	SNP_A-4257243	rs9841810	3	196148055	q29	UBXN7 /// UBXN7 /// UBXN7 /// UBXN7 /// /// UBXN7	intron /// intron /// intron /// intron /// intron /// intron	0 /// 0 /// 0 /// 0 /// 0 /// 0	---	Caucasian /// Han Chinese /// Japanese /// Yoruban	C /// C /// C /// C	0.45 /// 0.1333 /// 0.0667 /// 0.4417	0.55 /// 0.8667 /// 0.9333 /// 0.5583
281	SNP_A-4259457	rs4867879	5	169132375	q35.1	DOCK2 /// DOCK2 /// /// /// DOCK2	intron /// intron /// intron /// intron /// intron	0 /// 0 /// 0 /// 0 /// 0	---	Caucasian /// Han Chinese /// Japanese /// Yoruban	A /// A /// A /// G	0.425 /// 0.3111 /// 0.2778 /// 0.7083	0.575 /// 0.6889 /// 0.7222 /// 0.2917
282	SNP_A-4261107	rs2346209	2	153340734	q23.3	FMNL2 /// FMNL2 /// FMNL2	intron /// intron /// intron	0 /// 0 /// 0	---	Caucasian /// Han Chinese /// Japanese /// Yoruban	G /// A /// A /// A	0.7966 /// 0.2667 /// 0.2556 /// 0.4915	0.2034 /// 0.7333 /// 0.7444 /// 0.5085
283	SNP_A-4261927	rs10495993	2	50238115	p16.3	NRXN1 /// NRXN1 /// NRXN1 /// NRXN1 /// NRXN1 /// /// NRXN1 /// NRXN1 /// NRXN1 /// NRXN1	intron /// intron /// intron /// intron /// intron /// intron /// intron /// intron /// intron /// intron	0 /// 0 /// 0 /// 0 /// 0 /// 0 /// 0 /// 0 /// 0 /// 0	600565 /// 600565 /// 600565 /// 600565 /// 600565 /// 600565 /// 600565 /// 600565 /// 600565 /// 600565 /// 600565 /// 600565 /// 600565 /// 600565 /// 600565 /// 600565 /// 600565 /// 600565	Caucasian /// Han Chinese /// Japanese /// Yoruban	G /// G /// G /// G	0.5667 /// 0.7333 /// 0.7111 /// 0.6583	0.4333 /// 0.2667 /// 0.2889 /// 0.3417
284	SNP_A-4262572	rs1430234	2	222223696	q36.1	/// /// EPHA4 /// MIR4268	downstream /// downstream /// downstream /// upstream	59051 /// 195923 /// 59051 /// 1452410	---	Caucasian /// Han Chinese /// Japanese /// Yoruban	A /// A /// A /// A	0.325 /// 0.2222 /// 0.2444 /// 0.3917	0.675 /// 0.7778 /// 0.7556 /// 0.6083
285	SNP_A-4262710	rs2198288	20	12549805	p12.1	/// /// SPTLC3 /// BTBD3	upstream /// downstream /// upstream /// downstream	137258 /// 187902 /// 439822 /// 642562	---	Caucasian /// Han Chinese /// Japanese /// Yoruban	T /// T /// T /// T	0.7083 /// 0.7667 /// 0.6444 /// 0.7917	0.2917 /// 0.2333 /// 0.3556 /// 0.2083
286	SNP_A-4267708	rs871120	9	119994221	q33.1	ASTN2 /// ASTN2 /// ASTN2 /// ASTN2 /// ASTN2 /// ASTN2	intron /// intron /// intron /// intron /// intron /// intron	0 /// 0 /// 0 /// 0 /// 0 /// 0	---	Caucasian /// Han Chinese /// Japanese /// Yoruban	A /// A /// A /// A	0.4083 /// 0.1667 /// 0.1556 /// 0.175	0.5917 /// 0.8333 /// 0.8444 /// 0.825
287	SNP_A-4268276	rs7084240	10	125989753	q26.13	OAT /// CHST15 /// OAT /// CHST15	downstream /// upstream /// downstream /// upstream	96123 /// 136547 /// 96119 /// 137823	613349 /// 613349	Caucasian /// Han Chinese /// Japanese /// Yoruban	C /// C /// C /// G	0.4 /// 0.2556 /// 0.2 /// 0.7417	0.6 /// 0.7444 /// 0.8 /// 0.2583
288	SNP_A-4268857	rs331991	18	24543235	q11.2	CHST9 /// CHST9 /// CHST9	intron /// intron /// intron	0 /// 0 /// 0	---	Caucasian /// Han Chinese /// Japanese /// Yoruban	G /// A /// A /// G	0.525 /// 0.4111 /// 0.5 /// 0.7333	0.475 /// 0.5889 /// 0.5 /// 0.2667
289	SNP_A-4271985	rs870535	2	26964015	p23.3	C2orf18 /// KCNK3 /// C2orf18 /// KCNK3	upstream /// downstream /// upstream /// downstream	23137 /// 7727 /// 23127 /// 9949	---	Caucasian /// Han Chinese /// Japanese /// Yoruban	G /// G /// G /// G	0.5667 /// 0.8111 /// 0.8444 /// 0.875	0.4333 /// 0.1889 /// 0.1556 /// 0.125
290	SNP_A-4282297	rs11154712	6	99577246	q16.2	/// FBXL4 /// C6orf168 /// FBXL4	upstream /// upstream /// downstream /// upstream	45374 /// 181397 /// 143547 /// 181397	---	Caucasian /// Han Chinese /// Japanese /// Yoruban	A /// A /// A /// A	0.175 /// 0.0 /// 0.0222 /// 0.325	0.825 /// 1.0 /// 0.9778 /// 0.675
291	SNP_A-4285784	rs4942593	13	47545296	q14.2	/// /// SUCLA2 /// HTR2A	upstream /// upstream /// downstream /// upstream	335921 /// 13859 /// 971495 /// 74127	603921 /// 182135 /// 182135 /// 182135 /// 182135 /// 182135 /// 182135	Caucasian /// Han Chinese /// Japanese /// Yoruban	G /// C /// C /// C	0.575 /// 0.4333 /// 0.4444 /// 0.4917	0.425 /// 0.5667 /// 0.5556 /// 0.5083
292	SNP_A-4289865	rs7908500	10	125980011	q26.13	OAT /// CHST15 /// OAT /// CHST15	downstream /// upstream /// downstream /// upstream	105865 /// 126805 /// 105861 /// 128081	613349 /// 613349	Caucasian /// Han Chinese /// Japanese /// Yoruban	C /// C /// C /// T	0.4 /// 0.3111 /// 0.2444 /// 0.7417	0.6 /// 0.6889 /// 0.7556 /// 0.2583
293	SNP_A-4289921	rs10743273	12	18629717	p12.3	PIK3C2G /// PIK3C2G /// PIK3C2G	intron /// intron /// intron	0 /// 0 /// 0	---	Caucasian /// Han Chinese /// Japanese /// Yoruban	C /// T /// T /// T	0.3 /// 0.6 /// 0.5556 /// 0.5833	0.7 /// 0.4 /// 0.4444 /// 0.4167
294	SNP_A-4302459	rs6541160	1	220981358	q41	MOSC1 /// MOSC1 /// MOSC1 /// /// MOSC1 /// MOSC1	intron /// intron /// intron /// intron /// intron /// intron	0 /// 0 /// 0 /// 0 /// 0 /// 0	---	Caucasian /// Han Chinese /// Japanese /// Yoruban	C /// C /// C /// C	0.3417 /// 0.0111 /// 0.0222 /// 0.15	0.6583 /// 0.9889 /// 0.9778 /// 0.85
295	SNP_A-4303676	rs7637758	3	163653428	q26.1	/// /// SI /// LOC647107	downstream /// downstream /// downstream /// upstream	65957 /// 456275 /// 1043258 /// 632339	609845	Caucasian /// Han Chinese /// Japanese /// Yoruban	A /// G /// G /// G	0.5 /// 0.6222 /// 0.6222 /// 0.7917	0.5 /// 0.3778 /// 0.3778 /// 0.2083
296	SNP_A-4303772	rs2294504	X	109552667	q23	AMMECR1 /// AMMECR1 /// AMMECR1 /// /// /// AMMECR1 /// AMMECR1 /// AMMECR1	intron /// intron /// intron /// intron /// exon /// intron /// intron /// intron	0 /// 0 /// 0 /// 0 /// 0 /// 0 /// 0 /// 0	300195 /// 300195 /// 300195 /// 300195 /// 300195 /// 300195	Caucasian /// Han Chinese /// Japanese /// Yoruban	A /// G /// G /// A	0.2333 /// 0.8913 /// 0.9091 /// 0.0	0.7667 /// 0.1087 /// 0.0909 /// 1.0
297	SNP_A-4303820	rs805218	5	31711888	p13.3	PDZD2 /// PDZD2 /// /// PDZD2 /// C5orf22	intron /// intron /// intron /// upstream /// downstream	0 /// 0 /// 0 /// 87143 /// 156723	---	Caucasian /// Han Chinese /// Japanese /// Yoruban	G /// G /// G /// G	0.75 /// 0.9 /// 0.8778 /// 0.7083	0.25 /// 0.1 /// 0.1222 /// 0.2917
298	SNP_A-4304345	rs9785542	X	10327713	p22.2	/// MID1 /// CLCN4	intron /// downstream /// downstream	0 /// 85637 /// 122014	300552	Caucasian /// Han Chinese /// Japanese /// Yoruban	T /// C /// C /// C	0.5667 /// 0.2174 /// 0.1818 /// 0.4833	0.4333 /// 0.7826 /// 0.8182 /// 0.5167
299	SNP_A-8284848	rs1104999	9	119981095	q33.1	ASTN2 /// ASTN2 /// ASTN2 /// ASTN2 /// ASTN2 /// ASTN2	intron /// intron /// intron /// intron /// intron /// intron	0 /// 0 /// 0 /// 0 /// 0 /// 0	---	Caucasian /// Han Chinese /// Japanese /// Yoruban	T /// C /// C /// C	0.5167 /// 0.3667 /// 0.5 /// 0.3167	0.4833 /// 0.6333 /// 0.5 /// 0.6833
300	SNP_A-8286325	rs1218421	10	14357699	p13	FRMD4A /// FRMD4A /// /// FRMD4A	intron /// intron /// intron /// intron	0 /// 0 /// 0 /// 0	---	Caucasian /// Han Chinese /// Japanese /// Yoruban	C /// T /// C /// T	0.5 /// 0.7 /// 0.5 /// 0.7417	0.5 /// 0.3 /// 0.5 /// 0.2583
301	SNP_A-8287089	rs7313341	12	113167134	q24.13	RPH3A /// /// RPH3A /// PTPN11	upstream /// upstream /// upstream /// downstream	62415 /// 34153 /// 62415 /// 219417	176876 /// 176876 /// 176876 /// 176876	Caucasian /// Han Chinese /// Japanese /// Yoruban	A /// A /// A /// A	0.3333 /// 0.3111 /// 0.2222 /// 0.2917	0.6667 /// 0.6889 /// 0.7778 /// 0.7083
302	SNP_A-8287261	rs3848962	X	128392671	q25	/// /// SMARCA1 /// ACTRT1	upstream /// upstream /// downstream /// upstream	149688 /// 215511 /// 187807 /// 1206289	---	Caucasian /// Han Chinese /// Japanese /// Yoruban	T /// A /// A /// A	0.5333 /// 0.2174 /// 0.25 /// 0.0833	0.4667 /// 0.7826 /// 0.75 /// 0.9167
303	SNP_A-8290773	rs280839	10	106235467	q25.1	/// SORCS3 /// CCDC147	intron /// upstream /// downstream	0 /// 165392 /// 20619	---	Caucasian /// Han Chinese /// Japanese /// Yoruban	A /// C /// C /// A	0.475 /// 0.6222 /// 0.7111 /// 0.1583	0.525 /// 0.3778 /// 0.2889 /// 0.8417
304	SNP_A-8291225	rs2222801	10	54388248	q21.1	/// MBL2 /// DKK1	intron /// downstream /// downstream	0 /// 136892 /// 310831	154545 /// 154545 /// 154545 /// 154545 /// 154545	Caucasian /// Han Chinese /// Japanese /// Yoruban	C /// C /// C /// T	0.4917 /// 0.3667 /// 0.4111 /// 0.7083	0.5083 /// 0.6333 /// 0.5889 /// 0.2917
305	SNP_A-8303034	rs4846953	1	230513810	q42.13	PGBD5 /// COG2 /// PGBD5	intron /// upstream /// upstream	0 /// 264392 /// 419	---	Caucasian /// Han Chinese /// Japanese /// Yoruban	T /// T /// T /// T	0.7167 /// 0.7444 /// 0.7111 /// 1.0	0.2833 /// 0.2556 /// 0.2889 /// 0.0
306	SNP_A-8304345	rs12913830	15	100234906	q26.3	MEF2A /// MEF2A /// MEF2A /// MEF2A /// MEF2A /// MEF2A /// MEF2A /// MEF2A /// MEF2A /// MEF2A	intron /// intron /// intron /// intron /// intron /// intron /// intron /// intron /// intron /// intron	0 /// 0 /// 0 /// 0 /// 0 /// 0 /// 0 /// 0 /// 0 /// 0	600660 /// 600660 /// 600660 /// 600660 /// 600660 /// 600660 /// 600660 /// 600660 /// 600660 /// 600660	Caucasian /// Han Chinese /// Japanese /// Yoruban	T /// A /// T /// A	0.5083 /// 0.3222 /// 0.5778 /// 0.125	0.4917 /// 0.6778 /// 0.4222 /// 0.875
307	SNP_A-8305868	rs10037940	5	94049108	q15	/// /// MCTP1 /// MCTP1 /// MCTP1 /// MCTP1 /// MCTP1 /// MCTP1 /// MCTP1 /// MCTP1 /// MCTP1	intron /// intron /// intron /// intron /// intron /// intron /// intron /// intron /// intron /// intron /// intron	0 /// 0 /// 0 /// 0 /// 0 /// 0 /// 0 /// 0 /// 0 /// 0 /// 0	---	Caucasian /// Han Chinese /// Japanese /// Yoruban	A /// G /// G /// G	0.4917 /// 0.5667 /// 0.5222 /// 0.7083	0.5083 /// 0.4333 /// 0.4778 /// 0.2917
308	SNP_A-8306592	rs7730299	5	36460107	p13.2	/// RANBP3L /// SLC1A3 /// RANBP3L	upstream /// upstream /// upstream /// upstream	25338 /// 157891 /// 146350 /// 158096	600111	Caucasian /// Han Chinese /// Japanese /// Yoruban	T /// G /// G /// T	0.65 /// 0.4444 /// 0.4333 /// 0.85	0.35 /// 0.5556 /// 0.5667 /// 0.15
309	SNP_A-8308341	rs11716420	3	1746511	p26.3	/// /// CNTN4 /// CNTN6	upstream /// upstream /// upstream /// downstream	25243 /// 108582 /// 394039 /// 301233	---	Caucasian /// Han Chinese /// Japanese /// Yoruban	A /// A /// A /// A	0.1379 /// 0.3 /// 0.2667 /// 0.225	0.8621 /// 0.7 /// 0.7333 /// 0.775
310	SNP_A-8312256	rs6560605	9	80147155	q21.2	GNA14 /// GNA14	intron /// intron	0 /// 0	---	Caucasian /// Han Chinese /// Japanese /// Yoruban	C /// T /// C /// T	0.4417 /// 0.5556 /// 0.4 /// 0.8417	0.5583 /// 0.4444 /// 0.6 /// 0.1583
311	SNP_A-8314091	rs606149	1	193921548	q31.3	/// /// KCNT2 /// CDC73	upstream /// upstream /// downstream /// downstream	197055 /// 195151 /// 2273365 /// 697606	---	Caucasian /// Han Chinese /// Japanese /// Yoruban	T /// C /// C /// T	0.5917 /// 0.2222 /// 0.1778 /// 0.9583	0.4083 /// 0.7778 /// 0.8222 /// 0.0417
312	SNP_A-8316162	rs303854	3	11885815	p25.2	C3orf31 /// C3orf31 /// C3orf31 /// C3orf31 /// C3orf31 /// C3orf31 /// /// C3orf31	intron /// intron /// intron /// intron /// intron /// intron /// intron /// intron	0 /// 0 /// 0 /// 0 /// 0 /// 0 /// 0 /// 0	---	Caucasian /// Han Chinese /// Japanese /// Yoruban	T /// C /// C /// C	0.5417 /// 0.2778 /// 0.2444 /// 0.325	0.4583 /// 0.7222 /// 0.7556 /// 0.675
313	SNP_A-8321533	rs11990151	8	27886021	p21.1	C8orf80 /// C8orf80 /// C8orf80	intron /// intron /// intron	0 /// 0 /// 0	---	Caucasian /// Han Chinese /// Japanese /// Yoruban	A /// A /// A /// A	0.4167 /// 0.0667 /// 0.1444 /// 0.45	0.5833 /// 0.9333 /// 0.8556 /// 0.55
314	SNP_A-8327586	rs7104528	11	76875845	q13.5	MYO7A /// MYO7A /// MYO7A /// MYO7A /// MYO7A /// MYO7A /// MYO7A /// MYO7A /// MYO7A /// MYO7A /// MYO7A	intron /// intron /// intron /// intron /// intron /// intron /// intron /// intron /// intron /// intron /// intron	0 /// 0 /// 0 /// 0 /// 0 /// 0 /// 0 /// 0 /// 0 /// 0 /// 0	276903 /// 276903 /// 276903 /// 276903 /// 276903 /// 276903 /// 276903 /// 276903 /// 276903 /// 276903 /// 276903 /// 276903 /// 276903 /// 276903 /// 276903 /// 276903 /// 276903 /// 276903 /// 276903 /// 276903 /// 276903 /// 276903 /// 276903 /// 276903 /// 276903 /// 276903 /// 276903 /// 276903 /// 276903 /// 276903 /// 276903 /// 276903 /// 276903	Caucasian /// Han Chinese /// Japanese /// Yoruban	T /// T /// T /// T	0.575 /// 0.6444 /// 0.6667 /// 0.6667	0.425 /// 0.3556 /// 0.3333 /// 0.3333
315	SNP_A-8329221	rs12471787	2	86566701	p11.2	/// REEP1 /// KDM3A /// REEP1	downstream /// upstream /// upstream /// upstream	7484 /// 1495 /// 101570 /// 1495	609139 /// 609139	Caucasian /// Han Chinese /// Japanese /// Yoruban	C /// T /// T /// C	0.4833 /// 0.9 /// 0.8222 /// 0.025	0.5167 /// 0.1 /// 0.1778 /// 0.975
316	SNP_A-8334671	rs7781941	7	110302374	q31.1	IMMP2L /// /// IMMP2L /// EIF3IP1	downstream /// upstream /// downstream /// upstream	736 /// 127563 /// 736 /// 702104	---	Caucasian /// Han Chinese /// Japanese /// Yoruban	C /// C /// C /// C	0.3667 /// 0.1222 /// 0.1333 /// 0.4833	0.6333 /// 0.8778 /// 0.8667 /// 0.5167
317	SNP_A-8337888	rs4146259	2	153363414	q23.3	FMNL2 /// FMNL2 /// FMNL2	intron /// intron /// intron	0 /// 0 /// 0	---	Caucasian /// Han Chinese /// Japanese /// Yoruban	T /// C /// C /// C	0.7583 /// 0.2444 /// 0.2444 /// 0.475	0.2417 /// 0.7556 /// 0.7556 /// 0.525
318	SNP_A-8339611	rs4745008	9	72989832	q21.12	KLF9 /// SMC5 /// KLF9 /// SMC5	downstream /// downstream /// downstream /// downstream	9671 /// 20028 /// 9681 /// 20043	---	Caucasian /// Han Chinese /// Japanese /// Yoruban	C /// T /// C /// C	0.3417 /// 0.5111 /// 0.3444 /// 0.3667	0.6583 /// 0.4889 /// 0.6556 /// 0.6333
319	SNP_A-8343714	rs1099985	X	88097124	q21.31	/// CPXCR1 /// TGIF2LX /// CPXCR1	upstream /// downstream /// upstream /// downstream	66214 /// 87338 /// 1079816 /// 87339	---	Caucasian /// Han Chinese /// Japanese /// Yoruban	G /// A /// G /// A	0.5167 /// 0.4348 /// 0.6136 /// 0.5	0.4833 /// 0.5652 /// 0.3864 /// 0.5
320	SNP_A-8345862	rs12763836	10	73196121	q22.1	/// CDH23 /// CDH23 /// CDH23 /// CDH23 /// CDH23 /// CDH23 /// CDH23 /// CDH23 /// CDH23 /// CDH23 /// CDH23 /// CDH23 /// CDH23 /// CDH23 /// CDH23	intron /// intron /// intron /// intron /// intron /// intron /// intron /// intron /// intron /// intron /// intron /// intron /// intron /// intron /// intron /// intron	0 /// 0 /// 0 /// 0 /// 0 /// 0 /// 0 /// 0 /// 0 /// 0 /// 0 /// 0 /// 0 /// 0 /// 0 /// 0	605516 /// 605516 /// 605516 /// 605516 /// 605516 /// 605516 /// 605516 /// 605516 /// 605516 /// 605516 /// 605516 /// 605516 /// 605516 /// 605516 /// 605516 /// 605516 /// 605516 /// 605516 /// 605516 /// 605516 /// 605516 /// 605516 /// 605516 /// 605516 /// 605516 /// 605516 /// 605516 /// 605516 /// 605516 /// 605516 /// 605516 /// 605516 /// 605516 /// 605516 /// 605516 /// 605516 /// 605…	Caucasian /// Han Chinese /// Japanese /// Yoruban	C /// C /// T /// C	0.475 /// 0.4667 /// 0.5667 /// 0.1083	0.525 /// 0.5333 /// 0.4333 /// 0.8917
321	SNP_A-8349286	rs7315519	12	113192927	q24.13	RPH3A /// /// RPH3A /// PTPN11	upstream /// upstream /// upstream /// downstream	36622 /// 59946 /// 36622 /// 245210	176876 /// 176876 /// 176876 /// 176876	Caucasian /// Han Chinese /// Japanese /// Yoruban	T /// T /// T /// T	0.678 /// 0.7111 /// 0.8 /// 0.5417	0.322 /// 0.2889 /// 0.2 /// 0.4583
322	SNP_A-8350813	rs6760841	2	229967328	q36.3	PID1 /// PID1 /// PID1 /// PID1 /// PID1 /// PID1	intron /// intron /// intron /// intron /// intron /// intron	0 /// 0 /// 0 /// 0 /// 0 /// 0	---	Caucasian /// Han Chinese /// Japanese /// Yoruban	G /// A /// A /// A	0.575 /// 0.2667 /// 0.2222 /// 0.45	0.425 /// 0.7333 /// 0.7778 /// 0.55
323	SNP_A-8350820	rs4513112	16	80000283	q23.2	DYNLRB2 /// /// DYNLRB2 /// MAF	upstream /// upstream /// upstream /// upstream	574571 /// 2157 /// 574571 /// 365661	177075	Caucasian /// Han Chinese /// Japanese /// Yoruban	C /// C /// C /// G	0.35 /// 0.4 /// 0.4889 /// 0.5667	0.65 /// 0.6 /// 0.5111 /// 0.4333
324	SNP_A-8351055	rs6434057	2	184901392	q32.1	ZNF804A /// /// ZNF804A /// NUP35	upstream /// upstream /// upstream /// downstream	561701 /// 87229 /// 561701 /// 874984	---	Caucasian /// Han Chinese /// Japanese /// Yoruban	G /// A /// A /// A	0.675 /// 0.4778 /// 0.4773 /// 0.4167	0.325 /// 0.5222 /// 0.5227 /// 0.5833
325	SNP_A-8352345	rs10791455	11	101171982	q22.1	TRPC6 /// /// TRPC6 /// PGR	downstream /// downstream /// downstream /// upstream	150313 /// 91660 /// 150313 /// 171438	603652 /// 603652 /// 607311	Caucasian /// Han Chinese /// Japanese /// Yoruban	C /// C /// C /// C	0.3583 /// 0.1778 /// 0.3 /// 0.425	0.6417 /// 0.8222 /// 0.7 /// 0.575
326	SNP_A-8353999	rs253928	5	31717291	p13.3	PDZD2 /// PDZD2 /// /// PDZD2 /// PDZD2 /// C5orf22	intron /// intron /// intron /// intron /// upstream /// downstream	0 /// 0 /// 0 /// 0 /// 81740 /// 162126	---	Caucasian /// Han Chinese /// Japanese /// Yoruban	G /// G /// G /// G	0.8 /// 0.9111 /// 0.8778 /// 0.9333	0.2 /// 0.0889 /// 0.1222 /// 0.0667
327	SNP_A-8356087	rs4884176	13	81541901	q31.1	/// /// SLITRK1 /// SPRY2	upstream /// downstream /// downstream /// upstream	75904 /// 78899 /// 2909442 /// 626815	609678 /// 609678	Caucasian /// Han Chinese /// Japanese /// Yoruban	T /// T /// T /// T	0.5667 /// 0.7222 /// 0.8556 /// 0.725	0.4333 /// 0.2778 /// 0.1444 /// 0.275
328	SNP_A-8362420	rs2745851	20	17829280	p12.1	/// /// SNX5 /// BANF2	downstream /// downstream /// downstream /// downstream	38727 /// 5908 /// 92964 /// 112763	---	Caucasian /// Han Chinese /// Japanese /// Yoruban	T /// C /// C /// C	0.6583 /// 0.3778 /// 0.4889 /// 0.225	0.3417 /// 0.6222 /// 0.5111 /// 0.775
329	SNP_A-8365459	rs13415164	2	28305663	p23.2	BRE /// BRE /// BRE /// MRPL33 /// BRE /// BRE /// BRE /// BRE /// BRE /// BRE /// BRE /// BRE	intron /// intron /// intron /// intron /// intron /// intron /// intron /// intron /// intron /// intron /// intron /// intron	0 /// 0 /// 0 /// 0 /// 0 /// 0 /// 0 /// 0 /// 0 /// 0 /// 0 /// 0	---	Caucasian /// Han Chinese /// Japanese /// Yoruban	A /// A /// A /// A	0.4 /// 0.2667 /// 0.2333 /// 0.2083	0.6 /// 0.7333 /// 0.7667 /// 0.7917
330	SNP_A-8368010	rs2304706	10	13150044	p13	OPTN /// OPTN /// OPTN /// /// /// OPTN /// OPTN /// OPTN /// OPTN /// OPTN /// OPTN /// OPTN /// OPTN /// OPTN	intron /// intron /// intron /// intron /// intron /// intron /// intron /// intron /// intron /// intron /// intron /// intron /// intron /// intron	0 /// 0 /// 0 /// 0 /// 0 /// 0 /// 0 /// 0 /// 0 /// 0 /// 0 /// 0 /// 0 /// 0	602432 /// 602432 /// 602432 /// 602432 /// 602432 /// 602432 /// 602432 /// 602432 /// 602432 /// 602432 /// 602432 /// 602432 /// 602432 /// 602432 /// 602432 /// 602432 /// 602432 /// 602432 /// 602432 /// 602432 /// 602432 /// 602432 /// 602432 /// 602432	Caucasian /// Han Chinese /// Japanese /// Yoruban	C /// C /// C /// C	0.7966 /// 0.7222 /// 0.9 /// 1.0	0.2034 /// 0.2778 /// 0.1 /// 0.0
331	SNP_A-8368219	rs2224559	X	38067679	p11.4	/// SRPX /// SRPX /// SRPX /// SRPX /// SRPX /// SRPX /// SRPX	intron /// intron /// intron /// intron /// intron /// intron /// intron /// intron	0 /// 0 /// 0 /// 0 /// 0 /// 0 /// 0 /// 0	---	Caucasian /// Han Chinese /// Japanese /// Yoruban	A /// A /// A /// A	0.4333 /// 0.0 /// 0.0 /// 0.0833	0.5667 /// 1.0 /// 1.0 /// 0.9167
332	SNP_A-8368258	rs12411939	10	125996970	q26.13	OAT /// CHST15 /// OAT /// CHST15	downstream /// upstream /// downstream /// upstream	88906 /// 143764 /// 88902 /// 145040	613349 /// 613349	Caucasian /// Han Chinese /// Japanese /// Yoruban	A /// A /// A /// A	0.3417 /// 0.1556 /// 0.1778 /// 0.1667	0.6583 /// 0.8444 /// 0.8222 /// 0.8333
333	SNP_A-8369071	rs2270812	5	157164962	q33.3	/// THG1L /// THG1L /// /// THG1L	UTR-3 /// missense /// missense /// CDS /// missense	0 /// 0 /// 0 /// 0 /// 0	---	Caucasian /// Han Chinese /// Japanese /// Yoruban	T /// T /// T /// T	0.6667 /// 0.7778 /// 0.8 /// 0.8	0.3333 /// 0.2222 /// 0.2 /// 0.2
334	SNP_A-8369540	rs2242358	1	220977965	q41	MOSC1 /// MOSC1 /// MOSC1 /// /// MOSC1 /// /// MOSC1	intron /// intron /// intron /// intron /// intron /// intron /// intron	0 /// 0 /// 0 /// 0 /// 0 /// 0 /// 0	---	Caucasian /// Han Chinese /// Japanese /// Yoruban	A /// A /// A /// A	0.4333 /// 0.2889 /// 0.4333 /// 0.375	0.5667 /// 0.7111 /// 0.5667 /// 0.625
335	SNP_A-8370639	rs10865722	3	14306782	p25.1	/// /// SLC6A6 /// LSM3	downstream /// upstream /// upstream /// downstream	7091 /// 64162 /// 137324 /// 66913	---	Caucasian /// Han Chinese /// Japanese /// Yoruban	A /// C /// C /// A	0.3083 /// 0.5222 /// 0.6333 /// 0.1417	0.6917 /// 0.4778 /// 0.3667 /// 0.8583
336	SNP_A-8371159	rs9530271	13	74630607	q22.1	KLF12 /// KLF12	intron /// intron	0 /// 0	---	Caucasian /// Han Chinese /// Japanese /// Yoruban	G /// G /// G /// G	0.45 /// 0.1 /// 0.0333 /// 0.3083	0.55 /// 0.9 /// 0.9667 /// 0.6917
337	SNP_A-8372085	rs11195938	10	114142060	q25.2	ACSL5 /// /// ACSL5 /// ACSL5 /// ACSL5 /// ACSL5 /// ACSL5 /// ACSL5 /// ACSL5 /// ACSL5	intron /// intron /// intron /// intron /// intron /// intron /// intron /// intron /// intron /// intron	0 /// 0 /// 0 /// 0 /// 0 /// 0 /// 0 /// 0 /// 0 /// 0	---	Caucasian /// Han Chinese /// Japanese /// Yoruban	A /// G /// G /// G	0.4167 /// 0.5444 /// 0.5556 /// 0.6	0.5833 /// 0.4556 /// 0.4444 /// 0.4
338	SNP_A-8374456	rs11207649	1	61149867	p32.1	/// NFIA /// C1orf87	intron /// upstream /// upstream	0 /// 393079 /// 610425	---	Caucasian /// Han Chinese /// Japanese /// Yoruban	A /// G /// G /// A	0.425 /// 0.5556 /// 0.5222 /// 0.1667	0.575 /// 0.4444 /// 0.4778 /// 0.8333
339	SNP_A-8376913	rs6908689	6	99665546	q16.2	C6orf168 /// /// C6orf168 /// FBXL4	downstream /// downstream /// downstream /// upstream	62990 /// 42189 /// 55247 /// 269697	---	Caucasian /// Han Chinese /// Japanese /// Yoruban	T /// T /// T /// T	0.7167 /// 1.0 /// 1.0 /// 0.85	0.2833 /// 0.0 /// 0.0 /// 0.15
340	SNP_A-8376924	rs6839193	4	182360986	q34.3	/// /// MGC45800 /// NCRNA00290	upstream /// upstream /// downstream /// upstream	82827 /// 174804 /// 699173 /// 280684	---	Caucasian /// Han Chinese /// Japanese /// Yoruban	C /// T /// T /// C	0.4667 /// 0.6444 /// 0.5778 /// 0.4	0.5333 /// 0.3556 /// 0.4222 /// 0.6
341	SNP_A-8377573	rs10919054	1	169047159	q24.2	/// ATP1B1 /// MGC4473	intron /// upstream /// downstream	0 /// 28788 /// 285033	182330	Caucasian /// Han Chinese /// Japanese /// Yoruban	C /// C /// C /// C	0.2797 /// 0.2222 /// 0.2889 /// 0.225	0.7203 /// 0.7778 /// 0.7111 /// 0.775
342	SNP_A-8380312	rs4532921	10	14339855	p13	FRMD4A /// FRMD4A /// /// FRMD4A	intron /// intron /// intron /// intron	0 /// 0 /// 0 /// 0	---	Caucasian /// Han Chinese /// Japanese /// Yoruban	A /// A /// A /// A	0.475 /// 0.2333 /// 0.4111 /// 0.25	0.525 /// 0.7667 /// 0.5889 /// 0.75
343	SNP_A-8389319	rs13021632	2	117151495	q14.1	/// DPP10 /// DDX18 /// DPP10	downstream /// downstream /// upstream /// downstream	332534 /// 548167 /// 1420760 /// 549169	---	Caucasian /// Han Chinese /// Japanese /// Yoruban	G /// C /// C /// G	0.5917 /// 0.3333 /// 0.3333 /// 0.9	0.4083 /// 0.6667 /// 0.6667 /// 0.1
344	SNP_A-8389736	rs557282	4	14017760	p15.33	/// /// LOC152742 /// BOD1L	upstream /// downstream /// upstream /// upstream	95832 /// 38108 /// 95832 /// 388432	---	Caucasian /// Han Chinese /// Japanese /// Yoruban	G /// G /// G /// T	0.4 /// 0.4444 /// 0.3111 /// 0.5667	0.6 /// 0.5556 /// 0.6889 /// 0.4333
345	SNP_A-8390551	rs1475297	13	53326722	q14.3	/// LECT1 /// MIR759 /// LECT1	upstream /// upstream /// upstream /// upstream	57457 /// 12775 /// 57463 /// 12775	---	Caucasian /// Han Chinese /// Japanese /// Yoruban	A /// T /// A /// A	0.45 /// 0.5333 /// 0.3778 /// 0.4917	0.55 /// 0.4667 /// 0.6222 /// 0.5083
346	SNP_A-8394840	rs7879491	X	12653953	p22.2	FRMPD4 /// FRMPD4 /// FRMPD4 /// FRMPD4	intron /// intron /// intron /// intron	0 /// 0 /// 0 /// 0	---	Caucasian /// Han Chinese /// Japanese /// Yoruban	C /// C /// G /// G	0.5 /// 0.5 /// 0.7273 /// 0.7167	0.5 /// 0.5 /// 0.2727 /// 0.2833
347	SNP_A-8395371	rs4546496	6	99664966	q16.2	C6orf168 /// /// C6orf168 /// FBXL4	downstream /// downstream /// downstream /// upstream	63570 /// 41609 /// 55827 /// 269117	---	Caucasian /// Han Chinese /// Japanese /// Yoruban	A /// A /// A /// A	0.4083 /// 0.4444 /// 0.4667 /// 0.2917	0.5917 /// 0.5556 /// 0.5333 /// 0.7083
348	SNP_A-8396593	rs2018649	17	52651383	q22	/// /// TOM1L1 /// KIF2B	upstream /// downstream /// upstream /// downstream	196927 /// 95907 /// 326669 /// 748810	---	Caucasian /// Han Chinese /// Japanese /// Yoruban	G /// C /// C /// G	0.6 /// 0.2556 /// 0.3222 /// 0.7083	0.4 /// 0.7444 /// 0.6778 /// 0.2917
349	SNP_A-8396597	rs2099927	17	52652385	q22	/// /// TOM1L1 /// KIF2B	upstream /// downstream /// upstream /// downstream	195925 /// 96909 /// 325667 /// 749812	---	Caucasian /// Han Chinese /// Japanese /// Yoruban	G /// A /// A /// G	0.6 /// 0.2556 /// 0.3222 /// 0.7119	0.4 /// 0.7444 /// 0.6778 /// 0.2881
350	SNP_A-8397947	rs1173416	6	86415813	q14.3	/// /// HTR1E /// SNHG5	upstream /// upstream /// upstream /// upstream	25276 /// 27362 /// 1231211 /// 27362	---	Caucasian /// Han Chinese /// Japanese /// Yoruban	G /// A /// A /// A	0.6083 /// 0.4444 /// 0.3444 /// 0.2	0.3917 /// 0.5556 /// 0.6556 /// 0.8
351	SNP_A-8401347	rs7189101	16	11608244	p13.13	/// LOC400499 /// LITAF /// C16orf75	upstream /// upstream /// downstream /// downstream	1218 /// 22633 /// 33334 /// 162627	603795	Caucasian /// Han Chinese /// Japanese /// Yoruban	A /// T /// T /// T	0.275 /// 0.7444 /// 0.7111 /// 0.55	0.725 /// 0.2556 /// 0.2889 /// 0.45
352	SNP_A-8402078	rs6862199	5	56009012	q11.2	/// /// MAP3K1 /// ANKRD55	upstream /// upstream /// upstream /// upstream	57614 /// 106953 /// 101888 /// 479826	---	Caucasian /// Han Chinese /// Japanese /// Yoruban	T /// C /// C /// C	0.5417 /// 0.2 /// 0.2333 /// 0.2333	0.4583 /// 0.8 /// 0.7667 /// 0.7667
353	SNP_A-8403540	rs1032436	5	1860556	p15.33	IRX4 /// /// IRX4 /// NDUFS6	downstream /// upstream /// downstream /// downstream	16985 /// 3874 /// 16985 /// 44389	603848	Caucasian /// Han Chinese /// Japanese /// Yoruban	A /// A /// A /// A	0.3833 /// 0.3444 /// 0.3444 /// 0.1583	0.6167 /// 0.6556 /// 0.6556 /// 0.8417
354	SNP_A-8406020	rs2080976	5	166991039	q34	/// ODZ2	intron /// intron	0 /// 0	---	Caucasian /// Han Chinese /// Japanese /// Yoruban	A /// A /// A /// G	0.2917 /// 0.2333 /// 0.2889 /// 0.5667	0.7083 /// 0.7667 /// 0.7111 /// 0.4333
355	SNP_A-8406514	rs1117706	X	128440787	q25	/// /// SMARCA1 /// ACTRT1	upstream /// upstream /// downstream /// upstream	101572 /// 263627 /// 139691 /// 1254405	---	Caucasian /// Han Chinese /// Japanese /// Yoruban	G /// A /// A /// A	0.5333 /// 0.2174 /// 0.25 /// 0.3667	0.4667 /// 0.7826 /// 0.75 /// 0.6333
356	SNP_A-8410263	rs7755996	6	86423720	q14.3	/// /// HTR1E /// SNHG5	upstream /// upstream /// upstream /// upstream	17369 /// 35269 /// 1223304 /// 35269	---	Caucasian /// Han Chinese /// Japanese /// Yoruban	C /// T /// T /// C	0.375 /// 0.5111 /// 0.5667 /// 0.4333	0.625 /// 0.4889 /// 0.4333 /// 0.5667
357	SNP_A-8411301	rs12987284	2	29239078	p23.2	FAM179A /// FAM179A /// FAM179A /// /// FAM179A	intron /// intron /// intron /// intron /// intron	0 /// 0 /// 0 /// 0 /// 0	---	Caucasian /// Han Chinese /// Japanese /// Yoruban	G /// G /// G /// G	0.2667 /// 0.1111 /// 0.0889 /// 0.2083	0.7333 /// 0.8889 /// 0.9111 /// 0.7917
358	SNP_A-8412988	rs9531122	13	81603062	q31.1	/// /// SLITRK1 /// SPRY2	upstream /// downstream /// downstream /// upstream	14743 /// 140060 /// 2848281 /// 687976	609678 /// 609678	Caucasian /// Han Chinese /// Japanese /// Yoruban	A /// A /// A /// G	0.4583 /// 0.3778 /// 0.2444 /// 0.5167	0.5417 /// 0.6222 /// 0.7556 /// 0.4833
359	SNP_A-8416058	rs4899272	14	69392264	q24.1	ACTN1 /// ACTN1 /// ACTN1 /// ACTN1 /// ACTN1 /// ACTN1 /// ACTN1	intron /// intron /// intron /// intron /// intron /// intron /// intron	0 /// 0 /// 0 /// 0 /// 0 /// 0 /// 0	---	Caucasian /// Han Chinese /// Japanese /// Yoruban	A /// A /// A /// A	0.425 /// 0.0 /// 0.0 /// 0.25	0.575 /// 1.0 /// 1.0 /// 0.75
360	SNP_A-8418324	rs2393701	10	62598787	q21.2	RHOBTB1 /// CDK1 /// RHOBTB1 /// CDK1	downstream /// downstream /// downstream /// downstream	30409 /// 44177 /// 30411 /// 44177	---	Caucasian /// Han Chinese /// Japanese /// Yoruban	C /// C /// C /// C	0.2667 /// 0.3556 /// 0.3778 /// 0.3667	0.7333 /// 0.6444 /// 0.6222 /// 0.6333
361	SNP_A-8421614	rs12659394	5	19960174	p14.3	CDH18 /// CDH18 /// CDH18 /// CDH18 /// /// /// /// CDH18 /// CDH18	intron /// intron /// intron /// intron /// intron /// intron /// intron /// intron /// intron	0 /// 0 /// 0 /// 0 /// 0 /// 0 /// 0 /// 0 /// 0	---	Caucasian /// Han Chinese /// Japanese /// Yoruban	C /// T /// C /// T	0.475 /// 0.5222 /// 0.4333 /// 0.9417	0.525 /// 0.4778 /// 0.5667 /// 0.0583
362	SNP_A-8422379	rs10086935	8	58336604	q12.1	/// /// FAM110B /// C8orf71	upstream /// downstream /// upstream /// downstream	68839 /// 31163 /// 570509 /// 139314	---	Caucasian /// Han Chinese /// Japanese /// Yoruban	G /// G /// G /// G	0.25 /// 0.2222 /// 0.2222 /// 0.2167	0.75 /// 0.7778 /// 0.7778 /// 0.7833
363	SNP_A-8424119	rs12926895	16	80023869	q23.2	DYNLRB2 /// /// DYNLRB2 /// MAF	upstream /// upstream /// upstream /// upstream	550985 /// 25743 /// 550985 /// 389247	177075	Caucasian /// Han Chinese /// Japanese /// Yoruban	A /// G /// G /// G	0.475 /// 0.5333 /// 0.5444 /// 0.8167	0.525 /// 0.4667 /// 0.4556 /// 0.1833
364	SNP_A-8426524	rs10815599	9	7345375	p24.1	/// KDM4C /// C9orf123 /// KDM4C	downstream /// downstream /// downstream /// downstream	131670 /// 169727 /// 451116 /// 169727	---	Caucasian /// Han Chinese /// Japanese /// Yoruban	G /// A /// A /// G	0.775 /// 0.3111 /// 0.3111 /// 0.8167	0.225 /// 0.6889 /// 0.6889 /// 0.1833
365	SNP_A-8426908	rs1185007	18	24584171	q11.2	CHST9 /// CHST9 /// CHST9	intron /// intron /// intron	0 /// 0 /// 0	---	Caucasian /// Han Chinese /// Japanese /// Yoruban	C /// T /// C /// C	0.475 /// 0.5444 /// 0.4667 /// 0.125	0.525 /// 0.4556 /// 0.5333 /// 0.875
366	SNP_A-8427518	rs1332803	9	9347920	p23	PTPRD /// PTPRD /// PTPRD	intron /// intron /// intron	0 /// 0 /// 0	---	Caucasian /// Han Chinese /// Japanese /// Yoruban	G /// G /// G /// G	0.6667 /// 0.7111 /// 0.6889 /// 0.6833	0.3333 /// 0.2889 /// 0.3111 /// 0.3167
367	SNP_A-8431339	rs10907034	X	115753283	q23	/// CXorf61 /// KLHL13 /// CXorf61	downstream /// upstream /// downstream /// upstream	50495 /// 159119 /// 1278493 /// 159146	---	Caucasian /// Han Chinese /// Japanese /// Yoruban	C /// G /// C /// G	0.4 /// 0.5217 /// 0.4318 /// 0.8	0.6 /// 0.4783 /// 0.5682 /// 0.2
368	SNP_A-8433442	rs4812020	20	57164080	q13.32	/// LOC149773	intron /// intron	0 /// 0	---	Caucasian /// Han Chinese /// Japanese /// Yoruban	A /// A /// A /// G	0.475 /// 0.4 /// 0.3667 /// 0.5583	0.525 /// 0.6 /// 0.6333 /// 0.4417
369	SNP_A-8443883	rs1795569	4	13980199	p15.33	/// /// LOC152742 /// BOD1L	upstream /// downstream /// upstream /// upstream	133393 /// 547 /// 133393 /// 350871	---	Caucasian /// Han Chinese /// Japanese /// Yoruban	G /// G /// G /// C	0.6 /// 0.7556 /// 0.7889 /// 0.5	0.4 /// 0.2444 /// 0.2111 /// 0.5
370	SNP_A-8448960	rs2549908	16	80913669	q23.2	C16orf61 /// CDYL2 /// C16orf61 /// CDYL2	downstream /// upstream /// downstream /// upstream	96030 /// 75494 /// 96030 /// 75494	---	Caucasian /// Han Chinese /// Japanese /// Yoruban	G /// G /// G /// G	0.3583 /// 0.3556 /// 0.3444 /// 0.1667	0.6417 /// 0.6444 /// 0.6556 /// 0.8333
371	SNP_A-8449099	rs516550	X	68080368	q13.1	/// EFNB1 /// PJA1 /// EFNB1	downstream /// downstream /// downstream /// downstream	300326 /// 18378 /// 300213 /// 18362	300035 /// 300035	Caucasian /// Han Chinese /// Japanese /// Yoruban	A /// G /// G /// A	0.4167 /// 0.587 /// 0.6364 /// 0.3833	0.5833 /// 0.413 /// 0.3636 /// 0.6167
372	SNP_A-8451729	rs1409314	10	120615752	q26.11	/// /// NANOS1 /// C10orf46	downstream /// upstream /// upstream /// upstream	15814 /// 70277 /// 173476 /// 100994	---	Caucasian /// Han Chinese /// Japanese /// Yoruban	G /// A /// A /// G	0.5083 /// 0.3333 /// 0.3556 /// 0.625	0.4917 /// 0.6667 /// 0.6444 /// 0.375
373	SNP_A-8454551	rs2712622	12	101600321	q23.2	SLC5A8 /// SLC5A8	intron /// intron	0 /// 0	---	Caucasian /// Han Chinese /// Japanese /// Yoruban	C /// T /// T /// T	0.425 /// 0.6333 /// 0.6333 /// 0.725	0.575 /// 0.3667 /// 0.3667 /// 0.275
374	SNP_A-8458203	rs12054411	3	186736374	q27.3	ST6GAL1 /// ST6GAL1 /// ST6GAL1 /// ST6GAL1 /// ST6GAL1 /// ST6GAL1 /// ST6GAL1 /// ST6GAL1 /// ST6GAL1 /// ST6GAL1 /// ST6GAL1	intron /// intron /// intron /// intron /// intron /// intron /// intron /// intron /// intron /// intron /// intron	0 /// 0 /// 0 /// 0 /// 0 /// 0 /// 0 /// 0 /// 0 /// 0 /// 0	---	Caucasian /// Han Chinese /// Japanese /// Yoruban	C /// C /// C /// C	0.5583 /// 0.5667 /// 0.6 /// 0.6917	0.4417 /// 0.4333 /// 0.4 /// 0.3083
375	SNP_A-8459695	rs12343484	9	119984231	q33.1	ASTN2 /// ASTN2 /// ASTN2 /// ASTN2 /// ASTN2 /// ASTN2	intron /// intron /// intron /// intron /// intron /// intron	0 /// 0 /// 0 /// 0 /// 0 /// 0	---	Caucasian /// Han Chinese /// Japanese /// Yoruban	A /// T /// T /// T	0.4833 /// 0.7 /// 0.5667 /// 0.75	0.5167 /// 0.3 /// 0.4333 /// 0.25
376	SNP_A-8460734	rs10906306	10	13170382	p13	OPTN /// OPTN /// OPTN /// OPTN /// OPTN /// OPTN /// OPTN /// OPTN /// OPTN /// OPTN /// OPTN	intron /// intron /// intron /// intron /// intron /// intron /// intron /// intron /// intron /// intron /// intron	0 /// 0 /// 0 /// 0 /// 0 /// 0 /// 0 /// 0 /// 0 /// 0 /// 0	602432 /// 602432 /// 602432 /// 602432 /// 602432 /// 602432 /// 602432 /// 602432 /// 602432 /// 602432 /// 602432 /// 602432 /// 602432 /// 602432 /// 602432 /// 602432 /// 602432 /// 602432 /// 602432 /// 602432 /// 602432 /// 602432	Caucasian /// Han Chinese /// Japanese /// Yoruban	T /// T /// T /// T	0.725 /// 0.7444 /// 0.7333 /// 0.6833	0.275 /// 0.2556 /// 0.2667 /// 0.3167
377	SNP_A-8461388	rs7314022	12	113176501	q24.13	RPH3A /// /// RPH3A /// PTPN11	upstream /// upstream /// upstream /// downstream	53048 /// 43520 /// 53048 /// 228784	176876 /// 176876 /// 176876 /// 176876	Caucasian /// Han Chinese /// Japanese /// Yoruban	C /// C /// C /// C	0.3333 /// 0.3111 /// 0.2222 /// 0.475	0.6667 /// 0.6889 /// 0.7778 /// 0.525
378	SNP_A-8462348	rs6852237	4	183808371	q35.1	DCTD /// /// DCTD /// ODZ3	downstream /// downstream /// downstream /// downstream	2842 /// 60853 /// 2873 /// 84194	---	Caucasian /// Han Chinese /// Japanese /// Yoruban	T /// T /// G /// T	0.5167 /// 0.5111 /// 0.3667 /// 0.9	0.4833 /// 0.4889 /// 0.6333 /// 0.1
379	SNP_A-8462960	rs2069569	8	134108546	q24.22	/// SLA /// SLA /// /// /// /// /// /// /// /// /// /// /// /// /// TG /// TG /// /// /// /// /// SLA /// SLA /// TG	UTR-3 /// intron /// intron /// intron /// intron /// intron /// intron /// intron /// intron /// intron /// intron /// intron /// intron /// intron /// intron /// missense /// missense /// missense /// CDS /// exon /// exon /// intron /// intron /// missense	0 /// 0 /// 0 /// 0 /// 0 /// 0 /// 0 /// 0 /// 0 /// 0 /// 0 /// 0 /// 0 /// 0 /// 0 /// 0 /// 0 /// 0 /// 0 /// 0 /// 0 /// 0 /// 0 /// 0	188450 /// 188450 /// 188450 /// 188450 /// 188450 /// 188450	Caucasian /// Han Chinese /// Japanese /// Yoruban	C /// C /// C /// T	0.4583 /// 0.1889 /// 0.2667 /// 0.8917	0.5417 /// 0.8111 /// 0.7333 /// 0.1083
380	SNP_A-8463668	rs7053910	X	111690557	q23	ZCCHC16 /// TRPC5 /// ZCCHC16	upstream /// upstream /// intron	7170 /// 364553 /// 0	---	Caucasian /// Han Chinese /// Japanese /// Yoruban	G /// G /// G /// T	0.3333 /// 0.4565 /// 0.4091 /// 0.85	0.6667 /// 0.5435 /// 0.5909 /// 0.15
381	SNP_A-8465304	rs1397282	8	14480628	p22	/// SGCZ /// SGCZ	intron /// intron /// intron	0 /// 0 /// 0	---	Caucasian /// Han Chinese /// Japanese /// Yoruban	C /// C /// C /// T	0.4833 /// 0.1778 /// 0.2556 /// 0.6583	0.5167 /// 0.8222 /// 0.7444 /// 0.3417
382	SNP_A-8465724	rs12875141	13	34815910	q13.2	/// /// NBEA /// RFC3	downstream /// upstream /// upstream /// downstream	193677 /// 140935 /// 700514 /// 275215	---	Caucasian /// Han Chinese /// Japanese /// Yoruban	T /// T /// G /// T	0.5083 /// 0.6778 /// 0.4778 /// 0.8729	0.4917 /// 0.3222 /// 0.5222 /// 0.1271
383	SNP_A-8466397	rs6723268	2	42150310	p21	/// /// PKDCC /// LOC388942	downstream /// downstream /// upstream /// downstream	8429 /// 29131 /// 124851 /// 29124	---	Caucasian /// Han Chinese /// Japanese /// Yoruban	G /// G /// G /// G	0.7417 /// 0.6889 /// 0.5333 /// 0.7083	0.2583 /// 0.3111 /// 0.4667 /// 0.2917
384	SNP_A-8470675	rs4962674	10	125959934	q26.13	OAT /// CHST15 /// OAT /// CHST15	downstream /// upstream /// downstream /// upstream	125942 /// 106728 /// 125938 /// 108004	613349 /// 613349	Caucasian /// Han Chinese /// Japanese /// Yoruban	A /// A /// A /// A	0.2917 /// 0.0778 /// 0.0889 /// 0.2833	0.7083 /// 0.9222 /// 0.9111 /// 0.7167
385	SNP_A-8481363	rs10168570	2	222219604	q36.1	/// /// EPHA4 /// MIR4268	downstream /// downstream /// downstream /// upstream	63143 /// 191831 /// 63143 /// 1448318	---	Caucasian /// Han Chinese /// Japanese /// Yoruban	A /// A /// A /// A	0.2917 /// 0.2667 /// 0.2444 /// 0.3417	0.7083 /// 0.7333 /// 0.7556 /// 0.6583
386	SNP_A-8481927	rs1511557	3	146383175	q24	/// PLSCR5 /// ZIC4 /// PLSCR5	downstream /// upstream /// downstream /// upstream	244297 /// 59172 /// 720660 /// 59172	608948	Caucasian /// Han Chinese /// Japanese /// Yoruban	A /// C /// C /// A	0.3083 /// 0.5222 /// 0.5222 /// 0.15	0.6917 /// 0.4778 /// 0.4778 /// 0.85
387	SNP_A-8482313	rs2111077	2	8163587	p25.1	/// /// C2orf46	intron /// intron /// intron	0 /// 0 /// 0	---	Caucasian /// Han Chinese /// Japanese /// Yoruban	G /// A /// A /// A	0.7667 /// 0.1778 /// 0.2222 /// 0.1083	0.2333 /// 0.8222 /// 0.7778 /// 0.8917
388	SNP_A-8482741	rs8095374	18	43793488	q21.1	C18orf25 /// C18orf25 /// C18orf25 /// C18orf25	intron /// intron /// intron /// intron	0 /// 0 /// 0 /// 0	---	Caucasian /// Han Chinese /// Japanese /// Yoruban	A /// G /// G /// G	0.4417 /// 0.9444 /// 0.9556 /// 0.875	0.5583 /// 0.0556 /// 0.0444 /// 0.125
389	SNP_A-8485103	rs7194493	16	6132889	p13.3	/// /// RBFOX1 /// RBFOX1	upstream /// upstream /// intron /// intron	666020 /// 322100 /// 0 /// 0	---	Caucasian /// Han Chinese /// Japanese /// Yoruban	C /// T /// T /// T	0.4583 /// 0.7444 /// 0.6444 /// 0.8333	0.5417 /// 0.2556 /// 0.3556 /// 0.1667
390	SNP_A-8492253	rs7901015	10	125976734	q26.13	OAT /// CHST15 /// OAT /// CHST15	downstream /// upstream /// downstream /// upstream	109142 /// 123528 /// 109138 /// 124804	613349 /// 613349	Caucasian /// Han Chinese /// Japanese /// Yoruban	G /// G /// G /// C	0.6 /// 0.6778 /// 0.7556 /// 0.2417	0.4 /// 0.3222 /// 0.2444 /// 0.7583
391	SNP_A-8492933	rs5905342	X	115664640	q23	/// CXorf61 /// KLHL13 /// CXorf61	downstream /// upstream /// downstream /// upstream	139138 /// 70476 /// 1367136 /// 70503	---	Caucasian /// Han Chinese /// Japanese /// Yoruban	C /// C /// C /// T	0.4167 /// 0.5 /// 0.4318 /// 0.6167	0.5833 /// 0.5 /// 0.5682 /// 0.3833
392	SNP_A-8499750	rs16883484	5	1705394	p15.33	MRPL36 /// /// MIR4277 /// LOC728613	downstream /// upstream /// downstream /// upstream	93106 /// 71274 /// 3506 /// 71274	---	Caucasian /// Han Chinese /// Japanese /// Yoruban	G /// G /// A /// G	0.6583 /// 0.5111 /// 0.4778 /// 0.7833	0.3417 /// 0.4889 /// 0.5222 /// 0.2167
393	SNP_A-8501125	rs11245165	10	128485216	q26.2	DOCK1 /// /// DOCK1 /// C10orf90	upstream /// upstream /// upstream /// upstream	108762 /// 16873 /// 108807 /// 275206	---	Caucasian /// Han Chinese /// Japanese /// Yoruban	A /// A /// A /// G	0.4833 /// 0.4333 /// 0.4444 /// 0.8417	0.5167 /// 0.5667 /// 0.5556 /// 0.1583
394	SNP_A-8501129	rs741984	X	128436755	q25	/// /// SMARCA1 /// ACTRT1	upstream /// upstream /// downstream /// upstream	105604 /// 259595 /// 143723 /// 1250373	---	Caucasian /// Han Chinese /// Japanese /// Yoruban	A /// G /// G /// G	0.4667 /// 0.7826 /// 0.75 /// 0.7833	0.5333 /// 0.2174 /// 0.25 /// 0.2167
395	SNP_A-8511043	rs4125973	2	180946075	q31.3	/// CWC22 /// UBE2E3 /// CWC22	downstream /// upstream /// upstream /// upstream	490364 /// 74235 /// 899037 /// 74295	---	Caucasian /// Han Chinese /// Japanese /// Yoruban	G /// G /// G /// G	0.5417 /// 0.6333 /// 0.5556 /// 0.9417	0.4583 /// 0.3667 /// 0.4444 /// 0.0583
396	SNP_A-8513449	rs13432983	2	117146367	q14.1	/// DPP10 /// DDX18 /// DPP10	downstream /// downstream /// upstream /// downstream	337662 /// 543039 /// 1425888 /// 544041	---	Caucasian /// Han Chinese /// Japanese /// Yoruban	A /// C /// C /// A	0.4167 /// 0.6667 /// 0.6667 /// 0.4583	0.5833 /// 0.3333 /// 0.3333 /// 0.5417
397	SNP_A-8514812	rs2015847	17	15318855	p12	CDRT4 /// /// /// TEKT3	downstream /// downstream /// downstream /// upstream	20477 /// 6850 /// 20477 /// 73897	---	Caucasian /// Han Chinese /// Japanese /// Yoruban	C /// T /// T /// C	0.425 /// 0.6111 /// 0.7 /// 0.4667	0.575 /// 0.3889 /// 0.3 /// 0.5333
398	SNP_A-8515496	rs10970468	9	326448	p24.3	DOCK8 /// /// DOCK8 /// DOCK8 /// /// DOCK8 /// DOCK8 /// /// DOCK8 /// DOCK8 /// /// DOCK8 /// DOCK8 /// DOCK8	intron /// intron /// intron /// intron /// intron /// intron /// intron /// intron /// intron /// intron /// intron /// intron /// intron /// intron	0 /// 0 /// 0 /// 0 /// 0 /// 0 /// 0 /// 0 /// 0 /// 0 /// 0 /// 0 /// 0 /// 0	611432 /// 611432 /// 611432 /// 611432 /// 611432 /// 611432 /// 611432 /// 611432 /// 611432 /// 611432 /// 611432 /// 611432 /// 611432 /// 611432 /// 611432 /// 611432 /// 611432 /// 611432 /// 611432 /// 611432	Caucasian /// Han Chinese /// Japanese /// Yoruban	G /// A /// A /// G	0.6667 /// 0.3111 /// 0.3 /// 0.825	0.3333 /// 0.6889 /// 0.7 /// 0.175
399	SNP_A-8516163	rs2265884	10	54790431	q21.1	/// /// PCDH15 /// MBL2	upstream /// upstream /// downstream /// upstream	7614 /// 54856 /// 772102 /// 258971	605514 /// 605514 /// 605514 /// 154545 /// 154545 /// 154545 /// 154545 /// 154545	Caucasian /// Han Chinese /// Japanese /// Yoruban	G /// G /// G /// G	0.6667 /// 0.9 /// 0.7333 /// 0.5583	0.3333 /// 0.1 /// 0.2667 /// 0.4417
400	SNP_A-8519515	rs2309399	17	5391690	p13.2	MIS12 /// MIS12	UTR-5 /// UTR-5	0 /// 0	---	Caucasian /// Han Chinese /// Japanese /// Yoruban	T /// C /// C /// C	0.6 /// 0.0778 /// 0.0341 /// 0.1083	0.4 /// 0.9222 /// 0.9659 /// 0.8917
401	SNP_A-8522166	rs416238	15	62598806	q22.2	/// FLJ38723 /// MGC15885 /// C2CD4B	downstream /// upstream /// downstream /// upstream	55420 /// 57812 /// 330565 /// 141324	---	Caucasian /// Han Chinese /// Japanese /// Yoruban	A /// A /// A /// A	0.325 /// 0.3778 /// 0.4444 /// 0.2167	0.675 /// 0.6222 /// 0.5556 /// 0.7833
402	SNP_A-8527112	rs6561682	13	53266297	q14.3	/// LECT1 /// SUGT1	intron /// downstream /// downstream	0 /// 11103 /// 3864	---	Caucasian /// Han Chinese /// Japanese /// Yoruban	G /// G /// G /// G	0.5917 /// 0.6556 /// 0.6778 /// 0.7583	0.4083 /// 0.3444 /// 0.3222 /// 0.2417
403	SNP_A-8527266	rs12573789	10	126002644	q26.13	OAT /// CHST15 /// OAT /// CHST15	downstream /// upstream /// downstream /// upstream	83232 /// 149438 /// 83228 /// 150714	613349 /// 613349	Caucasian /// Han Chinese /// Japanese /// Yoruban	G /// G /// G /// G	0.6917 /// 0.8222 /// 0.8444 /// 0.875	0.3083 /// 0.1778 /// 0.1556 /// 0.125
404	SNP_A-8527503	rs1264334	6	30844260	p21.33	/// /// DDR1 /// IER3	UTR-5 /// UTR-5 /// upstream /// upstream	0 /// 0 /// 7601 /// 131933	---	Caucasian /// Han Chinese /// Japanese /// Yoruban	A /// A /// A /// A	0.3417 /// 0.2444 /// 0.2333 /// 0.1083	0.6583 /// 0.7556 /// 0.7667 /// 0.8917
405	SNP_A-8528456	rs5915951	X	5018813	p22.32	/// /// NLGN4X /// LOC389906	downstream /// upstream /// downstream /// upstream	68146 /// 381858 /// 789270 /// 1256878	---	Caucasian /// Han Chinese /// Japanese /// Yoruban	C /// T /// T /// T	0.3167 /// 0.5435 /// 0.5682 /// 0.6	0.6833 /// 0.4565 /// 0.4318 /// 0.4
406	SNP_A-8531800	rs10260741	7	110437435	q31.1	IMMP2L /// IMMP2L /// /// /// IMMP2L /// IMMP2L /// IMMP2L /// IMMP2L	intron /// intron /// intron /// intron /// intron /// intron /// intron /// intron	0 /// 0 /// 0 /// 0 /// 0 /// 0 /// 0 /// 0	---	Caucasian /// Han Chinese /// Japanese /// Yoruban	C /// C /// C /// G	0.4667 /// 0.2222 /// 0.1444 /// 0.55	0.5333 /// 0.7778 /// 0.8556 /// 0.45
407	SNP_A-8533285	rs9507294	13	24823347	q12.12	/// SPATA13 /// SPATA13 /// SPATA13 /// SPATA13 /// SPATA13 /// /// SPATA13 /// SPATA13	intron /// intron /// intron /// intron /// intron /// intron /// intron /// intron /// intron	0 /// 0 /// 0 /// 0 /// 0 /// 0 /// 0 /// 0 /// 0	---	Caucasian /// Han Chinese /// Japanese /// Yoruban	A /// A /// A /// G	0.4833 /// 0.4 /// 0.4111 /// 0.925	0.5167 /// 0.6 /// 0.5889 /// 0.075
408	SNP_A-8533468	rs253913	5	31735360	p13.3	PDZD2 /// PDZD2 /// /// PDZD2 /// PDZD2 /// C5orf22	intron /// intron /// intron /// intron /// upstream /// downstream	0 /// 0 /// 0 /// 0 /// 63671 /// 180195	---	Caucasian /// Han Chinese /// Japanese /// Yoruban	G /// G /// G /// G	0.775 /// 0.9111 /// 0.8889 /// 0.975	0.225 /// 0.0889 /// 0.1111 /// 0.025
409	SNP_A-8538038	rs13409819	2	28293299	p23.2	BRE /// BRE /// BRE /// MRPL33 /// BRE /// BRE /// BRE /// BRE /// BRE /// BRE /// BRE /// BRE	intron /// intron /// intron /// intron /// intron /// intron /// intron /// intron /// intron /// intron /// intron /// intron	0 /// 0 /// 0 /// 0 /// 0 /// 0 /// 0 /// 0 /// 0 /// 0 /// 0 /// 0	---	Caucasian /// Han Chinese /// Japanese /// Yoruban	C /// A /// A /// C	0.55 /// 0.2778 /// 0.3889 /// 0.5167	0.45 /// 0.7222 /// 0.6111 /// 0.4833
410	SNP_A-8538691	rs2480530	10	14380952	p13	/// /// MIR1265 /// FRMD4A	intron /// intron /// upstream /// upstream	0 /// 0 /// 97623 /// 8086	---	Caucasian /// Han Chinese /// Japanese /// Yoruban	G /// G /// G /// G	0.5167 /// 0.5444 /// 0.5444 /// 0.525	0.4833 /// 0.4556 /// 0.4556 /// 0.475
411	SNP_A-8539062	rs12156322	8	58348855	q12.1	/// /// FAM110B /// C8orf71	upstream /// downstream /// upstream /// downstream	56588 /// 43414 /// 558258 /// 151565	---	Caucasian /// Han Chinese /// Japanese /// Yoruban	A /// A /// A /// A	0.2083 /// 0.1889 /// 0.2 /// 0.2833	0.7917 /// 0.8111 /// 0.8 /// 0.7167
412	SNP_A-8540189	rs493198	4	14026708	p15.33	/// /// LOC152742 /// BOD1L	upstream /// downstream /// upstream /// upstream	86884 /// 47056 /// 86884 /// 397380	---	Caucasian /// Han Chinese /// Japanese /// Yoruban	G /// G /// G /// A	0.5917 /// 0.5889 /// 0.6222 /// 0.2417	0.4083 /// 0.4111 /// 0.3778 /// 0.7583
413	SNP_A-8540707	rs4827674	X	145053504	q27.3	/// CXorf1 /// MIR890 /// CXorf1	downstream /// downstream /// downstream /// downstream	18881 /// 142136 /// 22289 /// 142134	---	Caucasian /// Han Chinese /// Japanese /// Yoruban	A /// C /// A /// C	0.4333 /// 0.587 /// 0.4091 /// 0.6897	0.5667 /// 0.413 /// 0.5909 /// 0.3103
414	SNP_A-8541763	rs17475963	7	110318911	q31.1	IMMP2L /// IMMP2L /// /// /// IMMP2L /// IMMP2L /// IMMP2L /// IMMP2L	intron /// intron /// intron /// intron /// intron /// intron /// intron /// intron	0 /// 0 /// 0 /// 0 /// 0 /// 0 /// 0 /// 0	---	Caucasian /// Han Chinese /// Japanese /// Yoruban	C /// C /// C /// C	0.6917 /// 0.9556 /// 0.9444 /// 0.9583	0.3083 /// 0.0444 /// 0.0556 /// 0.0417
415	SNP_A-8542889	rs9926033	16	80111981	q23.2	DYNLRB2 /// /// DYNLRB2 /// MAF	upstream /// upstream /// upstream /// upstream	462873 /// 113855 /// 462873 /// 477359	177075	Caucasian /// Han Chinese /// Japanese /// Yoruban	C /// C /// C /// C	0.3333 /// 0.4 /// 0.4889 /// 0.325	0.6667 /// 0.6 /// 0.5111 /// 0.675
416	SNP_A-8543379	rs8094493	18	51700391	q21.2	MBD2 /// MBD2	intron /// intron	0 /// 0	---	Caucasian /// Han Chinese /// Japanese /// Yoruban	G /// G /// G /// T	0.425 /// 0.4667 /// 0.3333 /// 0.6083	0.575 /// 0.5333 /// 0.6667 /// 0.3917
417	SNP_A-8543539	rs13160149	5	10209112	p15.2	FAM173B /// /// FAM173B /// LOC285692	downstream /// downstream /// downstream /// upstream	17330 /// 7153 /// 17326 /// 305176	---	Caucasian /// Han Chinese /// Japanese /// Yoruban	A /// G /// G /// G	0.3 /// 0.8333 /// 0.8667 /// 0.725	0.7 /// 0.1667 /// 0.1333 /// 0.275
418	SNP_A-8546919	rs2276040	11	57137296	q12.1	P2RX3 /// P2RX3 /// P2RX3	intron /// intron /// intron	0 /// 0 /// 0	---	Caucasian /// Han Chinese /// Japanese /// Yoruban	C /// T /// T /// C	0.3917 /// 0.5667 /// 0.5556 /// 0.1417	0.6083 /// 0.4333 /// 0.4444 /// 0.8583
419	SNP_A-8550230	rs4968431	17	59421778	q23.2	BCAS3 /// BCAS3 /// BCAS3 /// BCAS3 /// BCAS3	intron /// intron /// intron /// intron /// intron	0 /// 0 /// 0 /// 0 /// 0	---	Caucasian /// Han Chinese /// Japanese /// Yoruban	C /// A /// A /// C	0.625 /// 0.2 /// 0.2333 /// 0.6667	0.375 /// 0.8 /// 0.7667 /// 0.3333
420	SNP_A-8551399	rs1445996	5	56235548	q11.2	MIER3 /// MIER3 /// MIER3 /// MIER3 /// MIER3 /// MIER3 /// MIER3 /// /// MIER3	intron /// intron /// intron /// intron /// intron /// intron /// intron /// intron /// intron	0 /// 0 /// 0 /// 0 /// 0 /// 0 /// 0 /// 0 /// 0	---	Caucasian /// Han Chinese /// Japanese /// Yoruban	T /// C /// C /// C	0.6167 /// 0.0778 /// 0.1556 /// 0.1	0.3833 /// 0.9222 /// 0.8444 /// 0.9
421	SNP_A-8552556	rs681311	11	120976413	q23.3	TECTA /// TECTA /// TECTA	intron /// intron /// intron	0 /// 0 /// 0	602574 /// 602574 /// 602574 /// 602574 /// 602574 /// 602574	Caucasian /// Han Chinese /// Japanese /// Yoruban	T /// T /// T /// T	0.5583 /// 0.6444 /// 0.6889 /// 0.65	0.4417 /// 0.3556 /// 0.3111 /// 0.35
422	SNP_A-8554429	rs13025679	2	29238606	p23.2	FAM179A /// FAM179A /// FAM179A /// /// FAM179A	intron /// intron /// intron /// intron /// intron	0 /// 0 /// 0 /// 0 /// 0	---	Caucasian /// Han Chinese /// Japanese /// Yoruban	C /// C /// C /// C	0.2667 /// 0.1889 /// 0.1111 /// 0.225	0.7333 /// 0.8111 /// 0.8889 /// 0.775
423	SNP_A-8555809	rs1681096	12	101604379	q23.2	/// SLC5A8 /// UTP20 /// SLC5A8	downstream /// upstream /// upstream /// upstream	17540 /// 390 /// 69526 /// 363	---	Caucasian /// Han Chinese /// Japanese /// Yoruban	A /// G /// G /// G	0.3917 /// 0.6222 /// 0.6333 /// 0.6417	0.6083 /// 0.3778 /// 0.3667 /// 0.3583
424	SNP_A-8556415	rs10009996	4	96789399	q22.3	/// PDHA2 /// C4orf37 /// PDHA2	downstream /// downstream /// downstream /// downstream	419 /// 26774 /// 1690626 /// 26774	---	Caucasian /// Han Chinese /// Japanese /// Yoruban	T /// T /// T /// A	0.5833 /// 0.8333 /// 0.8111 /// 0.2	0.4167 /// 0.1667 /// 0.1889 /// 0.8
425	SNP_A-8565941	rs6045166	20	18035837	p11.23	/// OVOL2 /// /// /// OVOL2	intron /// intron /// intron /// intron /// intron	0 /// 0 /// 0 /// 0 /// 0	---	Caucasian /// Han Chinese /// Japanese /// Yoruban	A /// T /// T /// A	0.3083 /// 0.5556 /// 0.5889 /// 0.1417	0.6917 /// 0.4444 /// 0.4111 /// 0.8583
426	SNP_A-8567138	rs376538	5	31688459	p13.3	PDZD2 /// PDZD2 /// PDZD2 /// C5orf22	intron /// intron /// upstream /// downstream	0 /// 0 /// 110572 /// 133294	---	Caucasian /// Han Chinese /// Japanese /// Yoruban	A /// A /// A /// A	0.3 /// 0.1 /// 0.1333 /// 0.4333	0.7 /// 0.9 /// 0.8667 /// 0.5667
427	SNP_A-8569411	rs8042337	15	72066858	q23	THSD4 /// THSD4 /// THSD4 /// THSD4 /// THSD4	intron /// intron /// intron /// intron /// intron	0 /// 0 /// 0 /// 0 /// 0	---	Caucasian /// Han Chinese /// Japanese /// Yoruban	A /// C /// C /// C	0.3417 /// 0.7333 /// 0.8667 /// 0.8333	0.6583 /// 0.2667 /// 0.1333 /// 0.1667
428	SNP_A-8569801	rs2327969	20	15834842	p12.1	MACROD2 /// MACROD2 /// MACROD2 /// MACROD2 /// MACROD2	intron /// intron /// intron /// intron /// intron	0 /// 0 /// 0 /// 0 /// 0	---	Caucasian /// Han Chinese /// Japanese /// Yoruban	C /// T /// T /// T	0.3833 /// 0.5667 /// 0.5667 /// 0.7417	0.6167 /// 0.4333 /// 0.4333 /// 0.2583
429	SNP_A-8574796	rs13025938	2	117163210	q14.1	/// DPP10 /// DDX18 /// DPP10	downstream /// downstream /// upstream /// downstream	320819 /// 559882 /// 1409045 /// 560884	---	Caucasian /// Han Chinese /// Japanese /// Yoruban	T /// C /// C /// T	0.5833 /// 0.3333 /// 0.3333 /// 0.8667	0.4167 /// 0.6667 /// 0.6667 /// 0.1333
430	SNP_A-8576758	rs12613500	2	180928465	q31.3	/// CWC22 /// UBE2E3 /// CWC22	downstream /// upstream /// upstream /// upstream	507974 /// 56625 /// 916647 /// 56685	---	Caucasian /// Han Chinese /// Japanese /// Yoruban	G /// G /// G /// G	0.5833 /// 0.6667 /// 0.5444 /// 0.9417	0.4167 /// 0.3333 /// 0.4556 /// 0.0583
431	SNP_A-8576970	rs999032	2	237691825	q37.3	/// /// COPS8 /// CXCR7	downstream /// downstream /// upstream /// downstream	232022 /// 28819 /// 302259 /// 200831	---	Caucasian /// Han Chinese /// Japanese /// Yoruban	C /// C /// C /// G	0.325 /// 0.2333 /// 0.3 /// 0.9583	0.675 /// 0.7667 /// 0.7 /// 0.0417
432	SNP_A-8584686	rs6873205	5	20117108	p14.3	CDH18 /// /// GUSBP1 /// CDH18	intron /// intron /// upstream /// upstream	0 /// 0 /// 1342481 /// 128755	---	Caucasian /// Han Chinese /// Japanese /// Yoruban	T /// T /// T /// T	0.625 /// 0.8889 /// 0.9667 /// 0.975	0.375 /// 0.1111 /// 0.0333 /// 0.025
433	SNP_A-8586857	rs2049760	3	62482552	p14.2	CADPS /// CADPS /// CADPS /// CADPS /// CADPS /// /// CADPS /// CADPS /// CADPS /// CADPS	intron /// intron /// intron /// intron /// intron /// intron /// intron /// intron /// intron /// intron	0 /// 0 /// 0 /// 0 /// 0 /// 0 /// 0 /// 0 /// 0 /// 0	---	Caucasian /// Han Chinese /// Japanese /// Yoruban	T /// T /// T /// T	0.6083 /// 0.6556 /// 0.5444 /// 0.7167	0.3917 /// 0.3444 /// 0.4556 /// 0.2833
434	SNP_A-8587627	rs12388942	X	111690310	q23	ZCCHC16 /// TRPC5 /// ZCCHC16	upstream /// upstream /// intron	7417 /// 364306 /// 0	---	Caucasian /// Han Chinese /// Japanese /// Yoruban	G /// G /// G /// T	0.3333 /// 0.4565 /// 0.4091 /// 0.8667	0.6667 /// 0.5435 /// 0.5909 /// 0.1333
435	SNP_A-8589567	rs9644134	8	27886700	p21.1	C8orf80 /// C8orf80 /// C8orf80	intron /// intron /// intron	0 /// 0 /// 0	---	Caucasian /// Han Chinese /// Japanese /// Yoruban	C /// C /// C /// C	0.4083 /// 0.0667 /// 0.1444 /// 0.075	0.5917 /// 0.9333 /// 0.8556 /// 0.925
436	SNP_A-8593407	rs704124	12	90826178	q21.33	C12orf37 /// /// C12orf12 /// LOC338758	upstream /// downstream /// downstream /// downstream	506255 /// 678249 /// 519814 /// 720449	---	Caucasian /// Han Chinese /// Japanese /// Yoruban	C /// C /// T /// T	0.275 /// 0.4889 /// 0.5667 /// 0.8333	0.725 /// 0.5111 /// 0.4333 /// 0.1667
437	SNP_A-8595966	rs10877956	12	63503836	q14.2	AVPR1A /// /// AVPR1A /// PPM1H	downstream /// upstream /// downstream /// upstream	36380 /// 103155 /// 36380 /// 175171	---	Caucasian /// Han Chinese /// Japanese /// Yoruban	A /// A /// A /// A	0.3083 /// 0.1333 /// 0.1556 /// 0.3333	0.6917 /// 0.8667 /// 0.8444 /// 0.6667
438	SNP_A-8598130	rs11112894	12	106579245	q23.3	CKAP4 /// NUAK1 /// CKAP4 /// NUAK1	downstream /// upstream /// downstream /// upstream	52414 /// 45434 /// 52414 /// 45434	---	Caucasian /// Han Chinese /// Japanese /// Yoruban	C /// C /// C /// C	0.475 /// 0.3333 /// 0.3222 /// 0.1667	0.525 /// 0.6667 /// 0.6778 /// 0.8333
439	SNP_A-8599209	rs11260156	X	115752193	q23	/// CXorf61 /// KLHL13 /// CXorf61	downstream /// upstream /// downstream /// upstream	51585 /// 158029 /// 1279583 /// 158056	---	Caucasian /// Han Chinese /// Japanese /// Yoruban	A /// T /// A /// T	0.4 /// 0.5217 /// 0.4318 /// 0.8	0.6 /// 0.4783 /// 0.5682 /// 0.2
440	SNP_A-8599413	rs6811501	4	93035754	q22.1	/// /// GRID2 /// FAM190A	downstream /// downstream /// upstream /// downstream	67874 /// 210268 /// 189796 /// 512384	---	Caucasian /// Han Chinese /// Japanese /// Yoruban	C /// C /// C /// C	0.2083 /// 0.1111 /// 0.0889 /// 0.1417	0.7917 /// 0.8889 /// 0.9111 /// 0.8583
441	SNP_A-8599700	rs11694162	2	239488802	q37.3	/// /// TWIST2 ///	upstream /// upstream /// upstream /// upstream	140163 /// 25107 /// 267871 /// 24662	---	Caucasian /// Han Chinese /// Japanese /// Yoruban	A /// A /// A /// C	0.45 /// 0.3333 /// 0.2333 /// 0.6083	0.55 /// 0.6667 /// 0.7667 /// 0.3917
442	SNP_A-8600055	rs17226776	7	85896021	q21.11	GRM3 /// /// GRM3 /// SEMA3D	upstream /// upstream /// upstream /// upstream	377203 /// 48972 /// 377209 /// 1144774	---	Caucasian /// Han Chinese /// Japanese /// Yoruban	T /// T /// T /// T	0.825 /// 0.8444 /// 0.7444 /// 0.975	0.175 /// 0.1556 /// 0.2556 /// 0.025
443	SNP_A-8602829	rs1624429	2	228781763	q36.3	WDR69 /// WDR69 /// WDR69	intron /// intron /// intron	0 /// 0 /// 0	---	Caucasian /// Han Chinese /// Japanese /// Yoruban	A /// A /// A /// A	0.4917 /// 0.2889 /// 0.2222 /// 0.3667	0.5083 /// 0.7111 /// 0.7778 /// 0.6333
444	SNP_A-8608001	rs4303823	3	72375983	p13	RYBP /// /// RYBP /// PROK2	downstream /// upstream /// downstream /// upstream	47761 /// 64404 /// 47761 /// 541626	607002 /// 607002	Caucasian /// Han Chinese /// Japanese /// Yoruban	C /// G /// C /// G	0.3583 /// 0.5778 /// 0.4778 /// 0.7583	0.6417 /// 0.4222 /// 0.5222 /// 0.2417
445	SNP_A-8609794	rs4898421	X	152834160	q28	ATP2B3 /// ATP2B3 /// ATP2B3 /// ATP2B3 /// ATP2B3 /// ATP2B3 /// ATP2B3 /// ATP2B3 /// ATP2B3	intron /// intron /// intron /// intron /// intron /// intron /// intron /// intron /// intron	0 /// 0 /// 0 /// 0 /// 0 /// 0 /// 0 /// 0 /// 0	---	Caucasian /// Han Chinese /// Japanese /// Yoruban	T /// C /// T /// T	0.6 /// 0.4783 /// 0.5227 /// 0.8667	0.4 /// 0.5217 /// 0.4773 /// 0.1333
446	SNP_A-8613969	rs12996275	2	222280501	q36.1	/// /// EPHA4 /// MIR4268	downstream /// downstream /// downstream /// upstream	2246 /// 252728 /// 2246 /// 1509215	---	Caucasian /// Han Chinese /// Japanese /// Yoruban	A /// A /// A /// A	0.25 /// 0.2222 /// 0.2667 /// 0.0917	0.75 /// 0.7778 /// 0.7333 /// 0.9083
447	SNP_A-8616649	rs11681145	2	27290525	p23.3	/// AGBL5 /// AGBL5 /// AGBL5	intron /// intron /// CDS /// intron	0 /// 0 /// 0 /// 0	---	Caucasian /// Han Chinese /// Japanese /// Yoruban	A /// A /// A /// G	0.3333 /// 0.0889 /// 0.0111 /// 0.7	0.6667 /// 0.9111 /// 0.9889 /// 0.3
448	SNP_A-8621960	rs10778301	12	104287077	q23.3	LOC253724 /// GNN /// GNN	downstream /// upstream /// exon	21986 /// 9505 /// 0	---	Caucasian /// Han Chinese /// Japanese /// Yoruban	A /// G /// G /// A	0.3833 /// 0.5556 /// 0.6 /// 0.4417	0.6167 /// 0.4444 /// 0.4 /// 0.5583
449	SNP_A-8626461	rs7894090	10	18291288	p12.33	SLC39A12 /// SLC39A12 /// SLC39A12 /// SLC39A12 /// /// SLC39A12 /// SLC39A12	intron /// intron /// intron /// intron /// exon /// intron /// intron	0 /// 0 /// 0 /// 0 /// 0 /// 0 /// 0	---	Caucasian /// Han Chinese /// Japanese /// Yoruban	G /// G /// G /// G	0.9083 /// 0.8889 /// 0.9111 /// 1.0	0.0917 /// 0.1111 /// 0.0889 /// 0.0
450	SNP_A-8629422	rs9986203	5	19932686	p14.3	CDH18 /// CDH18 /// CDH18 /// CDH18 /// /// /// /// CDH18 /// CDH18	intron /// intron /// intron /// intron /// intron /// intron /// intron /// intron /// intron	0 /// 0 /// 0 /// 0 /// 0 /// 0 /// 0 /// 0 /// 0	---	Caucasian /// Han Chinese /// Japanese /// Yoruban	C /// C /// C /// T	0.425 /// 0.3778 /// 0.4111 /// 0.5847	0.575 /// 0.6222 /// 0.5889 /// 0.4153
451	SNP_A-8629973	rs4465542	14	105407798	q32.33	AHNAK2 /// AHNAK2	missense /// missense	0 /// 0	---	Caucasian /// Han Chinese /// Japanese /// Yoruban	G /// G /// G /// A	0.5667 /// 0.6889 /// 0.6556 /// 0.4	0.4333 /// 0.3111 /// 0.3444 /// 0.6
452	SNP_A-8630731	rs12765621	10	45786684	q11.21	OR13A1 /// /// OR13A1 /// LOC338579	downstream /// downstream /// downstream /// downstream	11418 /// 32113 /// 11418 /// 105195	---	Caucasian /// Han Chinese /// Japanese /// Yoruban	A /// G /// G /// A	0.4667 /// 0.5889 /// 0.6333 /// 0.325	0.5333 /// 0.4111 /// 0.3667 /// 0.675
453	SNP_A-8632525	rs13175060	5	19958804	p14.3	CDH18 /// CDH18 /// CDH18 /// CDH18 /// /// /// /// CDH18 /// CDH18	intron /// intron /// intron /// intron /// intron /// intron /// intron /// intron /// intron	0 /// 0 /// 0 /// 0 /// 0 /// 0 /// 0 /// 0 /// 0	---	Caucasian /// Han Chinese /// Japanese /// Yoruban	C /// T /// C /// T	0.475 /// 0.5222 /// 0.4333 /// 0.9333	0.525 /// 0.4778 /// 0.5667 /// 0.0667
454	SNP_A-8633334	rs6721395	2	27280127	p23.3	/// AGBL5 /// AGBL5 /// AGBL5 /// AGBL5	intron /// intron /// intron /// intron /// intron	0 /// 0 /// 0 /// 0 /// 0	---	Caucasian /// Han Chinese /// Japanese /// Yoruban	C /// C /// C /// T	0.3333 /// 0.0889 /// 0.0111 /// 0.7667	0.6667 /// 0.9111 /// 0.9889 /// 0.2333
455	SNP_A-8635020	rs4593336	6	86181931	q14.3	NT5E /// NT5E /// NT5E /// NT5E /// NT5E ///	intron /// intron /// intron /// intron /// intron /// intron	0 /// 0 /// 0 /// 0 /// 0 /// 0	---	Caucasian /// Han Chinese /// Japanese /// Yoruban	A /// G /// G /// A	0.3083 /// 0.5667 /// 0.6 /// 0.4917	0.6917 /// 0.4333 /// 0.4 /// 0.5083
456	SNP_A-8636742	rs2906331	8	194884	p23.3	/// /// ZNF596 /// ZNF596 /// /// /// ZNF596 /// ZNF596 /// /// ZNF596 /// ZNF596 /// ZNF596	intron /// intron /// intron /// intron /// intron /// intron /// intron /// intron /// intron /// intron /// intron /// intron	0 /// 0 /// 0 /// 0 /// 0 /// 0 /// 0 /// 0 /// 0 /// 0 /// 0 /// 0	---	Caucasian /// Han Chinese /// Japanese /// Yoruban	T /// C /// T /// C	0.55 /// 0.4 /// 0.5222 /// 0.25	0.45 /// 0.6 /// 0.4778 /// 0.75
457	SNP_A-8639060	rs2540580	7	91189608	q21.2	/// /// MTERF /// FZD1	downstream /// upstream /// downstream /// downstream	78554 /// 3445 /// 312413 /// 291476	---	Caucasian /// Han Chinese /// Japanese /// Yoruban	C /// C /// C /// T	0.3667 /// 0.3667 /// 0.3889 /// 0.6	0.6333 /// 0.6333 /// 0.6111 /// 0.4
458	SNP_A-8641289	rs11593842	10	13884058	p13	FRMD4A /// FRMD4A /// FRMD4A /// FRMD4A /// FRMD4A /// FRMD4A /// /// FRMD4A	intron /// intron /// intron /// intron /// intron /// intron /// intron /// intron	0 /// 0 /// 0 /// 0 /// 0 /// 0 /// 0 /// 0	---	Caucasian /// Han Chinese /// Japanese /// Yoruban	A /// A /// A /// A	0.4333 /// 0.3667 /// 0.375 /// 0.5	0.5667 /// 0.6333 /// 0.625 /// 0.5
459	SNP_A-8643201	rs11948061	5	93995589	q15	ANKRD32 /// ANKRD32 /// ANKRD32 /// /// ANKRD32	intron /// intron /// intron /// intron /// intron	0 /// 0 /// 0 /// 0 /// 0	---	Caucasian /// Han Chinese /// Japanese /// Yoruban	T /// T /// T /// T	0.55 /// 0.5444 /// 0.5667 /// 0.7667	0.45 /// 0.4556 /// 0.4333 /// 0.2333
460	SNP_A-8644591	rs13278706	8	97479661	q22.1	SDC2 /// /// SDC2 /// PTDSS1	upstream /// upstream /// upstream /// downstream	25918 /// 36273 /// 26221 /// 132887	---	Caucasian /// Han Chinese /// Japanese /// Yoruban	G /// G /// G /// A	0.525 /// 0.8444 /// 0.8333 /// 0.1667	0.475 /// 0.1556 /// 0.1667 /// 0.8333
461	SNP_A-8646671	rs12783167	10	13089027	p13	CCDC3 /// OPTN /// CCDC3	intron /// upstream /// upstream	0 /// 53055 /// 45323	602432 /// 602432	Caucasian /// Han Chinese /// Japanese /// Yoruban	A /// A /// A /// A	0.45 /// 0.0444 /// 0.2111 /// 0.0	0.55 /// 0.9556 /// 0.7889 /// 1.0
462	SNP_A-8646749	rs4427190	8	19321385	p21.3	CSGALNACT1 /// CSGALNACT1 /// CSGALNACT1 /// CSGALNACT1 /// /// /// /// CSGALNACT1 /// CSGALNACT1 /// CSGALNACT1	intron /// intron /// intron /// intron /// intron /// intron /// intron /// intron /// intron /// intron	0 /// 0 /// 0 /// 0 /// 0 /// 0 /// 0 /// 0 /// 0 /// 0	---	Caucasian /// Han Chinese /// Japanese /// Yoruban	T /// T /// T /// C	0.575 /// 0.8667 /// 0.8778 /// 0.3333	0.425 /// 0.1333 /// 0.1222 /// 0.6667
463	SNP_A-8647523	rs991054	10	54395920	q21.1	/// MBL2 /// DKK1	intron /// downstream /// downstream	0 /// 129220 /// 318503	154545 /// 154545 /// 154545 /// 154545 /// 154545	Caucasian /// Han Chinese /// Japanese /// Yoruban	A /// A /// A /// C	0.4833 /// 0.3667 /// 0.4 /// 0.7333	0.5167 /// 0.6333 /// 0.6 /// 0.2667
464	SNP_A-8649600	rs3121685	5	65662133	q12.3	/// /// MAST4 /// SREK1	downstream /// downstream /// upstream /// downstream	141239 /// 43361 /// 230043 /// 185419	---	Caucasian /// Han Chinese /// Japanese /// Yoruban	A /// A /// A /// A	0.5 /// 0.4 /// 0.2955 /// 0.2583	0.5 /// 0.6 /// 0.7045 /// 0.7417
465	SNP_A-8650125	rs10072289	5	153772081	q33.2	GALNT10 /// /// GALNT10 /// /// /// /// GALNT10 ///	intron /// intron /// intron /// intron /// intron /// exon /// intron /// exon	0 /// 0 /// 0 /// 0 /// 0 /// 0 /// 0 /// 0	---	Caucasian /// Han Chinese /// Japanese /// Yoruban	A /// A /// A /// A	0.4917 /// 0.2556 /// 0.2333 /// 0.2417	0.5083 /// 0.7444 /// 0.7667 /// 0.7583
466	SNP_A-8652655	rs10940511	5	56012880	q11.2	/// /// MAP3K1 /// ANKRD55	upstream /// upstream /// upstream /// upstream	53746 /// 110821 /// 98020 /// 483694	---	Caucasian /// Han Chinese /// Japanese /// Yoruban	A /// G /// G /// G	0.4583 /// 0.8 /// 0.7667 /// 0.925	0.5417 /// 0.2 /// 0.2333 /// 0.075
467	SNP_A-8662131	rs1448082	4	121361661	q27	/// /// PRDM5 /// MAD2L1	upstream /// downstream /// downstream /// upstream	198584 /// 23740 /// 254268 /// 373648	---	Caucasian /// Han Chinese /// Japanese /// Yoruban	C /// C /// C /// C	0.4576 /// 0.2667 /// 0.1889 /// 0.0583	0.5424 /// 0.7333 /// 0.8111 /// 0.9417
468	SNP_A-8664375	rs767007	5	156696495	q33.3	/// CYFIP2 /// /// CYFIP2 /// /// CYFIP2 /// /// /// /// /// /// /// /// CYFIP2 /// /// /// CYFIP2 /// CYFIP2 /// CYFIP2	UTR-5 /// UTR-5 /// intron /// intron /// intron /// intron /// intron /// intron /// intron /// intron /// intron /// intron /// intron /// intron /// intron /// exon /// UTR-5 /// intron /// intron	0 /// 0 /// 0 /// 0 /// 0 /// 0 /// 0 /// 0 /// 0 /// 0 /// 0 /// 0 /// 0 /// 0 /// 0 /// 0 /// 0 /// 0 /// 0	---	Caucasian /// Han Chinese /// Japanese /// Yoruban	G /// G /// G /// C	0.5833 /// 0.5556 /// 0.5444 /// 0.3417	0.4167 /// 0.4444 /// 0.4556 /// 0.6583
469	SNP_A-8667425	rs2710949	7	91188628	q21.2	/// /// MTERF /// FZD1	downstream /// upstream /// downstream /// downstream	79534 /// 2465 /// 313393 /// 290496	---	Caucasian /// Han Chinese /// Japanese /// Yoruban	T /// T /// T /// C	0.6417 /// 0.6444 /// 0.6111 /// 0.4083	0.3583 /// 0.3556 /// 0.3889 /// 0.5917
470	SNP_A-8667426	rs2110770	7	91194707	q21.2	/// /// MTERF /// FZD1	downstream /// upstream /// downstream /// downstream	73455 /// 8544 /// 307314 /// 296575	---	Caucasian /// Han Chinese /// Japanese /// Yoruban	G /// G /// G /// C	0.675 /// 0.5444 /// 0.5889 /// 0.2667	0.325 /// 0.4556 /// 0.4111 /// 0.7333
471	SNP_A-8667427	rs2110769	7	91194930	q21.2	/// /// MTERF /// FZD1	downstream /// upstream /// downstream /// downstream	73232 /// 8767 /// 307091 /// 296798	---	Caucasian /// Han Chinese /// Japanese /// Yoruban	C /// C /// C /// T	0.325 /// 0.4667 /// 0.4111 /// 0.775	0.675 /// 0.5333 /// 0.5889 /// 0.225
472	SNP_A-8671784	rs4962734	10	126016920	q26.13	OAT /// CHST15 /// OAT /// CHST15	downstream /// upstream /// downstream /// upstream	68956 /// 163714 /// 68952 /// 164990	613349 /// 613349	Caucasian /// Han Chinese /// Japanese /// Yoruban	T /// T /// A /// A	0.5417 /// 0.6667 /// 0.4444 /// 0.3083	0.4583 /// 0.3333 /// 0.5556 /// 0.6917
473	SNP_A-8673693	rs5942122	X	88123979	q21.31	/// CPXCR1 /// TGIF2LX /// CPXCR1	upstream /// downstream /// upstream /// downstream	39359 /// 114193 /// 1052961 /// 114194	---	Caucasian /// Han Chinese /// Japanese /// Yoruban	T /// T /// T /// T	0.65 /// 0.8043 /// 0.8182 /// 0.95	0.35 /// 0.1957 /// 0.1818 /// 0.05
474	SNP_A-8673860	rs17059258	6	99665528	q16.2	C6orf168 /// /// C6orf168 /// FBXL4	downstream /// downstream /// downstream /// upstream	63008 /// 42171 /// 55265 /// 269679	---	Caucasian /// Han Chinese /// Japanese /// Yoruban	G /// G /// G /// G	0.5583 /// 0.5556 /// 0.5333 /// 0.7083	0.4417 /// 0.4444 /// 0.4667 /// 0.2917
475	SNP_A-8674214	rs1159574	11	24400006	p14.3	/// /// LUZP2 /// LOC100500938	upstream /// upstream /// upstream /// upstream	77451 /// 60534 /// 118550 /// 1518034	---	Caucasian /// Han Chinese /// Japanese /// Yoruban	C /// C /// C /// C	0.4667 /// 0.3333 /// 0.3182 /// 0.2881	0.5333 /// 0.6667 /// 0.6818 /// 0.7119
476	SNP_A-8674307	rs1030484	5	76099912	q13.3	F2RL1 /// /// F2RL1 /// F2R	upstream /// downstream /// upstream /// downstream	14846 /// 19888 /// 14921 /// 68317	---	Caucasian /// Han Chinese /// Japanese /// Yoruban	T /// T /// T /// T	0.55 /// 0.8222 /// 0.8222 /// 0.7083	0.45 /// 0.1778 /// 0.1778 /// 0.2917
477	SNP_A-8674811	rs735327	11	33600581	p13	/// C11orf41 /// C11orf41 /// C11orf41 /// C11orf41	intron /// intron /// intron /// intron /// intron	0 /// 0 /// 0 /// 0 /// 0	---	Caucasian /// Han Chinese /// Japanese /// Yoruban	C /// C /// C /// T	0.2417 /// 0.3222 /// 0.3444 /// 0.7	0.7583 /// 0.6778 /// 0.6556 /// 0.3
478	SNP_A-8675564	rs4144670	5	156697654	q33.3	/// CYFIP2 /// /// CYFIP2 /// /// /// /// /// /// /// /// CYFIP2 /// /// /// CYFIP2 /// /// CYFIP2 /// CYFIP2 /// CYFIP2	intron /// intron /// intron /// intron /// intron /// intron /// intron /// intron /// intron /// intron /// intron /// intron /// intron /// intron /// intron /// intron /// intron /// intron /// intron	0 /// 0 /// 0 /// 0 /// 0 /// 0 /// 0 /// 0 /// 0 /// 0 /// 0 /// 0 /// 0 /// 0 /// 0 /// 0 /// 0 /// 0 /// 0	---	Caucasian /// Han Chinese /// Japanese /// Yoruban	T /// T /// T /// C	0.5917 /// 0.5778 /// 0.5444 /// 0.1917	0.4083 /// 0.4222 /// 0.4556 /// 0.8083
479	SNP_A-8675883	rs2076625	11	33628117	p13	/// C11orf41 /// C11orf41 /// C11orf41	intron /// intron /// intron /// intron	0 /// 0 /// 0 /// 0	---	Caucasian /// Han Chinese /// Japanese /// Yoruban	C /// C /// C /// A	0.7583 /// 0.6889 /// 0.6444 /// 0.225	0.2417 /// 0.3111 /// 0.3556 /// 0.775
480	SNP_A-8675970	rs5945307	X	152834467	q28	ATP2B3 /// ATP2B3 /// ATP2B3 /// ATP2B3 /// ATP2B3 /// ATP2B3 /// ATP2B3 /// ATP2B3 /// ATP2B3	intron /// intron /// intron /// intron /// intron /// intron /// intron /// intron /// intron	0 /// 0 /// 0 /// 0 /// 0 /// 0 /// 0 /// 0 /// 0	---	Caucasian /// Han Chinese /// Japanese /// Yoruban	T /// C /// T /// T	0.6 /// 0.4783 /// 0.5227 /// 0.75	0.4 /// 0.5217 /// 0.4773 /// 0.25
481	SNP_A-8677741	rs308036	19	3099029	p13.3	GNA11 /// GNA11	intron /// intron	0 /// 0	---	Caucasian /// Han Chinese /// Japanese /// Yoruban	T /// T /// T /// T	0.65 /// 0.8222 /// 0.8295 /// 0.75	0.35 /// 0.1778 /// 0.1705 /// 0.25
482	SNP_A-8679447	rs828270	2	26970109	p23.3	C2orf18 /// KCNK3 /// C2orf18 /// KCNK3	upstream /// downstream /// upstream /// downstream	17043 /// 13821 /// 17033 /// 16043	---	Caucasian /// Han Chinese /// Japanese /// Yoruban	C /// C /// C /// G	0.4333 /// 0.1889 /// 0.1556 /// 0.8083	0.5667 /// 0.8111 /// 0.8444 /// 0.1917
483	SNP_A-8680397	rs10193137	2	139484784	q22.1	NXPH2 /// NXPH2	intron /// intron	0 /// 0	---	Caucasian /// Han Chinese /// Japanese /// Yoruban	A /// A /// A /// A	0.5 /// 0.2111 /// 0.2556 /// 0.0333	0.5 /// 0.7889 /// 0.7444 /// 0.9667
484	SNP_A-8681498	rs2802268	1	227084660	q42.13	/// ADCK3 /// PSEN2	exon /// upstream /// downstream	0 /// 43278 /// 856	606980 /// 606980 /// 600759 /// 600759	Caucasian /// Han Chinese /// Japanese /// Yoruban	G /// G /// G /// G	0.2833 /// 0.3778 /// 0.5 /// 0.2333	0.7167 /// 0.6222 /// 0.5 /// 0.7667
485	SNP_A-8685221	rs2797543	1	72701100	p31.1	NEGR1 /// NEGR1 /// NEGR1	intron /// intron /// intron	0 /// 0 /// 0	---	Caucasian /// Han Chinese /// Japanese /// Yoruban	A /// A /// A /// G	0.4833 /// 0.1111 /// 0.1889 /// 0.6583	0.5167 /// 0.8889 /// 0.8111 /// 0.3417
486	SNP_A-8686767	rs426916	5	31736281	p13.3	PDZD2 /// PDZD2 /// /// PDZD2 /// PDZD2 /// C5orf22	intron /// intron /// intron /// intron /// upstream /// downstream	0 /// 0 /// 0 /// 0 /// 62750 /// 181116	---	Caucasian /// Han Chinese /// Japanese /// Yoruban	G /// G /// G /// A	0.6017 /// 0.8889 /// 0.8444 /// 0.3917	0.3983 /// 0.1111 /// 0.1556 /// 0.6083
487	SNP_A-8686896	rs3823580	7	130017436	q32.2	CPA1 /// /// CPA1 /// CPA5	upstream /// upstream /// upstream /// downstream	2744 /// 8049 /// 2854 /// 8865	---	Caucasian /// Han Chinese /// Japanese /// Yoruban	C /// C /// C /// C	0.4917 /// 0.3778 /// 0.3333 /// 0.4583	0.5083 /// 0.6222 /// 0.6667 /// 0.5417
488	SNP_A-8689819	rs6500750	16	6132598	p13.3	/// /// RBFOX1 /// RBFOX1	upstream /// upstream /// intron /// intron	666311 /// 321809 /// 0 /// 0	---	Caucasian /// Han Chinese /// Japanese /// Yoruban	C /// C /// C /// C	0.3917 /// 0.4111 /// 0.2778 /// 0.2333	0.6083 /// 0.5889 /// 0.7222 /// 0.7667
489	SNP_A-8692447	rs7985101	13	47523077	q14.2	/// HTR2A /// SUCLA2 /// HTR2A	downstream /// upstream /// downstream /// upstream	8198 /// 52904 /// 993714 /// 51908	182135 /// 182135 /// 182135 /// 182135 /// 182135 /// 182135 /// 603921 /// 182135 /// 182135 /// 182135 /// 182135 /// 182135 /// 182135	Caucasian /// Han Chinese /// Japanese /// Yoruban	G /// G /// G /// G	0.3167 /// 0.3444 /// 0.4 /// 0.0583	0.6833 /// 0.6556 /// 0.6 /// 0.9417
490	SNP_A-8694557	rs11123350	2	117149438	q14.1	/// DPP10 /// DDX18 /// DPP10	downstream /// downstream /// upstream /// downstream	334591 /// 546110 /// 1422817 /// 547112	---	Caucasian /// Han Chinese /// Japanese /// Yoruban	T /// C /// C /// T	0.5917 /// 0.3333 /// 0.3333 /// 0.825	0.4083 /// 0.6667 /// 0.6667 /// 0.175
491	SNP_A-8696405	rs2019973	5	134573992	q31.1	LOC340073 ///	intron /// intron	0 /// 0	---	Caucasian /// Han Chinese /// Japanese /// Yoruban	C /// C /// C /// T	0.4333 /// 0.2889 /// 0.1556 /// 0.7083	0.5667 /// 0.7111 /// 0.8444 /// 0.2917
492	SNP_A-8698008	rs2007842	18	5181359	p11.31	/// LOC642597 /// LOC642597	downstream /// upstream /// intron	51516 /// 35592 /// 0	---	Caucasian /// Han Chinese /// Japanese /// Yoruban	T /// C /// C /// C	0.525 /// 0.3889 /// 0.3111 /// 0.4417	0.475 /// 0.6111 /// 0.6889 /// 0.5583
493	SNP_A-8698842	rs10185639	2	242109594	q37.3	PPP1R7 /// PPP1R7 /// PPP1R7 /// PPP1R7 /// PPP1R7 /// /// PPP1R7 /// PPP1R7	intron /// intron /// intron /// intron /// intron /// intron /// intron /// intron	0 /// 0 /// 0 /// 0 /// 0 /// 0 /// 0 /// 0	---	Caucasian /// Han Chinese /// Japanese /// Yoruban	G /// G /// G /// G	0.575 /// 0.9444 /// 0.8778 /// 0.8833	0.425 /// 0.0556 /// 0.1222 /// 0.1167
494	SNP_A-8704741	rs3935098	13	107677487	q33.3	/// /// FAM155A /// ARGLU1	upstream /// upstream /// downstream /// upstream	95894 /// 50113 /// 143392 /// 456973	---	Caucasian /// Han Chinese /// Japanese /// Yoruban	C /// T /// T /// T	0.475 /// 0.8778 /// 0.9222 /// 0.7083	0.525 /// 0.1222 /// 0.0778 /// 0.2917
495	SNP_A-8705490	rs16972386	15	81095762	q25.1	KIAA1199 /// KIAA1199 /// KIAA1199 /// KIAA1199 /// KIAA1199	intron /// intron /// intron /// intron /// intron	0 /// 0 /// 0 /// 0 /// 0	608366 /// 608366 /// 608366 /// 608366 /// 608366	Caucasian /// Han Chinese /// Japanese /// Yoruban	A /// A /// A /// G	0.45 /// 0.4222 /// 0.2889 /// 0.8667	0.55 /// 0.5778 /// 0.7111 /// 0.1333
496	SNP_A-8708338	rs11652425	17	15327441	p12	CDRT4 /// /// /// TEKT3	downstream /// downstream /// downstream /// upstream	11891 /// 15436 /// 11891 /// 82483	---	Caucasian /// Han Chinese /// Japanese /// Yoruban	T /// C /// C /// C	0.5667 /// 0.4 /// 0.3111 /// 0.3917	0.4333 /// 0.6 /// 0.6889 /// 0.6083
497	SNP_A-8710229	rs12519487	5	156701367	q33.3	/// CYFIP2 /// /// CYFIP2 /// /// /// /// /// /// /// /// CYFIP2 /// /// /// CYFIP2 /// CYFIP2 /// CYFIP2 /// CYFIP2	intron /// intron /// intron /// intron /// intron /// intron /// intron /// intron /// intron /// intron /// intron /// intron /// intron /// intron /// intron /// intron /// intron /// intron	0 /// 0 /// 0 /// 0 /// 0 /// 0 /// 0 /// 0 /// 0 /// 0 /// 0 /// 0 /// 0 /// 0 /// 0 /// 0 /// 0 /// 0	---	Caucasian /// Han Chinese /// Japanese /// Yoruban	G /// G /// G /// T	0.4583 /// 0.4111 /// 0.2667 /// 0.7583	0.5417 /// 0.5889 /// 0.7333 /// 0.2417
498	SNP_A-8713080	rs2107940	7	85686982	q21.11	/// /// GRM3 /// SEMA3D	downstream /// upstream /// upstream /// upstream	159119 /// 421322 /// 586248 /// 935735	---	Caucasian /// Han Chinese /// Japanese /// Yoruban	G /// T /// T /// T	0.5 /// 0.8556 /// 0.9222 /// 0.8833	0.5 /// 0.1444 /// 0.0778 /// 0.1167
499	SNP_A-8715333	rs11195961	10	114202219	q25.2	ZDHHC6 /// ZDHHC6 /// ZDHHC6	intron /// intron /// intron	0 /// 0 /// 0	---	Caucasian /// Han Chinese /// Japanese /// Yoruban	C /// T /// T /// T	0.3333 /// 0.5667 /// 0.6 /// 0.6083	0.6667 /// 0.4333 /// 0.4 /// 0.3917
500	SNP_A-8717230	rs17485069	8	27865907	p21.1	/// C8orf80 /// SCARA5	intron /// downstream /// upstream	0 /// 13574 /// 15538	---	Caucasian /// Han Chinese /// Japanese /// Yoruban	T /// T /// T /// T	0.5583 /// 0.8444 /// 0.7667 /// 0.725	0.4417 /// 0.1556 /// 0.2333 /// 0.275
